# Supplementary material for: GEMmaker: process massive RNA-seq datasets on heterogeneous computational infrastructure
Source: BMC Bioinformatics. 2022 May 2;23:156. doi: 10.1186/s12859-022-04629-7 (PMC9063052; doi:10.1186/s12859-022-04629-7)
Supplement: Supplementary file 1 — Additional file 1: NCBI SRR IDs. [file 12859_2022_4629_MOESM1_ESM.txt]

DRR008476
DRR008477
DRR008478
DRR016112
DRR016113
DRR016114
DRR016115
DRR016116
DRR016125
DRR016126
DRR016127
DRR016128
DRR016129
DRR016130
DRR016131
DRR016132
DRR016133
DRR016134
DRR016135
DRR016136
DRR016137
DRR016138
DRR016139
DRR016140
DRR016393
DRR016394
DRR016395
DRR016396
DRR018422
DRR018423
DRR018424
DRR018425
DRR018426
DRR018427
DRR018428
DRR021335
DRR021336
DRR029379
DRR029380
DRR033159
DRR033160
DRR033161
DRR033162
DRR044369
DRR044370
DRR044371
DRR044372
DRR044373
DRR044374
DRR044375
DRR044376
DRR044377
DRR044378
DRR048411
DRR048412
DRR048413
DRR048414
DRR048415
DRR048416
DRR057372
DRR057373
DRR057374
DRR065858
DRR065859
DRR065860
DRR065861
DRR065862
DRR065863
DRR065864
DRR065865
DRR065866
DRR065867
DRR065868
DRR065869
DRR065870
DRR065871
DRR065872
DRR065873
DRR065874
DRR065875
DRR065876
DRR065877
DRR065878
DRR065879
DRR065880
DRR065881
DRR065882
DRR065883
DRR065884
DRR065885
DRR065886
DRR065887
DRR065888
DRR065889
DRR065890
DRR065891
DRR065892
DRR065893
DRR066525
DRR066526
DRR070501
DRR070502
DRR070503
DRR070504
DRR070505
DRR070506
DRR070507
DRR070508
DRR070509
DRR070510
DRR070511
DRR070512
DRR070513
DRR070514
DRR070515
DRR070516
DRR070517
DRR070518
DRR070519
DRR070520
DRR070521
DRR070522
DRR070523
DRR070524
DRR070525
DRR070526
DRR072885
DRR072886
DRR072887
DRR072888
DRR072889
DRR072890
DRR072891
DRR072892
DRR072893
DRR072894
DRR072895
DRR072896
DRR072897
DRR072898
DRR072899
DRR072900
DRR072901
DRR072902
DRR084334
DRR084335
DRR084336
DRR084337
DRR084338
DRR084339
DRR084340
DRR084341
DRR084342
DRR084343
DRR084344
DRR084345
DRR090374
DRR090375
DRR090376
DRR090377
DRR090378
DRR090379
DRR090380
DRR090381
DRR090382
DRR090383
DRR090384
DRR090385
DRR090386
DRR090387
DRR090388
DRR090389
DRR090390
DRR090391
DRR090392
DRR090393
DRR090394
DRR090395
DRR090396
DRR090397
DRR090398
DRR090399
DRR090400
DRR090537
DRR090538
DRR090539
DRR090540
DRR090541
DRR090542
DRR090890
DRR090891
DRR090892
DRR090893
DRR090894
DRR090895
DRR090896
DRR090897
DRR090898
DRR090899
DRR090900
DRR090901
DRR090902
DRR090903
DRR090904
DRR090905
DRR090906
DRR090907
DRR090908
DRR090909
DRR090910
DRR090911
DRR090912
DRR090913
DRR090914
DRR090915
DRR090916
DRR090917
DRR090918
DRR090919
DRR090920
DRR090921
DRR090922
DRR090923
DRR090924
DRR090925
DRR093007
DRR093008
DRR093009
DRR093010
DRR095382
DRR095383
DRR095384
DRR095385
DRR095386
DRR095387
DRR095388
DRR095389
DRR095390
DRR095391
DRR095392
DRR095393
DRR095394
DRR095395
DRR095396
DRR095397
DRR095398
DRR095399
DRR095400
DRR095401
DRR095402
DRR095403
DRR095404
DRR095405
DRR095406
DRR095407
DRR095408
DRR095409
DRR095410
DRR095411
DRR095412
DRR095413
DRR095414
DRR095415
DRR095416
DRR095417
DRR095418
DRR095419
DRR095420
DRR095421
DRR095422
DRR095423
DRR095424
DRR095425
DRR095426
DRR095427
DRR095428
DRR095429
DRR095430
DRR095431
DRR095432
DRR095433
DRR095434
DRR095435
DRR095436
DRR095437
DRR095438
DRR095439
DRR095440
DRR095441
DRR095442
DRR095443
DRR095444
DRR095445
DRR095446
DRR095447
DRR095448
DRR095449
DRR095450
DRR095451
DRR095452
DRR095453
DRR095454
DRR095455
DRR095456
DRR095457
DRR095458
DRR095459
DRR095460
DRR095461
DRR095462
DRR095463
DRR095464
DRR095465
DRR095466
DRR095467
DRR095468
DRR095469
DRR095470
DRR095471
DRR095472
DRR095473
DRR095474
DRR095475
DRR095476
DRR095477
DRR095478
DRR095479
DRR095480
DRR095481
DRR095482
DRR095483
DRR095484
DRR095485
DRR095486
DRR095487
DRR095488
DRR095489
DRR095490
DRR095491
DRR095492
DRR095493
DRR095494
DRR095495
DRR095496
DRR095497
DRR095498
DRR095499
DRR095500
DRR095501
DRR095502
DRR095503
DRR095504
DRR095505
DRR095506
DRR095507
DRR095508
DRR095509
DRR095510
DRR095511
DRR095512
DRR095513
DRR095514
DRR095515
DRR095516
DRR095517
DRR095518
DRR095519
DRR095520
DRR095521
DRR095522
DRR095523
DRR095524
DRR095525
DRR095526
DRR095527
DRR095528
DRR095529
DRR095530
DRR095531
DRR095532
DRR095533
DRR095534
DRR095535
DRR095536
DRR095537
DRR095538
DRR095539
DRR095540
DRR095541
DRR095542
DRR095543
DRR095544
DRR095545
DRR095546
DRR095547
DRR095548
DRR095549
DRR095550
DRR095551
DRR095552
DRR095553
DRR095554
DRR095555
DRR095556
DRR095557
DRR095558
DRR095559
DRR095560
DRR095561
DRR095562
DRR095563
DRR095564
DRR095565
DRR095566
DRR095567
DRR095568
DRR095569
DRR095570
DRR098884
DRR098885
DRR098886
DRR098887
DRR098888
DRR098889
DRR098890
DRR098891
DRR099080
DRR099081
DRR099082
DRR099083
DRR099084
DRR099085
DRR099209
DRR099210
DRR099211
DRR099212
DRR099213
DRR099214
DRR099215
DRR099216
DRR106422
DRR106423
DRR106424
DRR106425
DRR106426
DRR106427
DRR106428
DRR106429
DRR106430
DRR118293
DRR118294
DRR118295
DRR118296
DRR118297
DRR118298
DRR118299
DRR118300
DRR118911
DRR118912
DRR118913
DRR118914
DRR118915
DRR118916
DRR118917
DRR118918
DRR118919
DRR118920
DRR118921
DRR118922
DRR118923
DRR118924
DRR118925
DRR118926
DRR118927
DRR118928
DRR128420
DRR128421
DRR128422
DRR128423
DRR128424
DRR128425
DRR128426
DRR128427
DRR128428
DRR128429
DRR128430
DRR128431
ERR1025325
ERR1025326
ERR1025327
ERR1025328
ERR1025329
ERR1025330
ERR1025331
ERR1025332
ERR1025333
ERR1025334
ERR1025335
ERR1025336
ERR1025337
ERR1025338
ERR1025339
ERR1025340
ERR1025341
ERR1025342
ERR1025343
ERR1025344
ERR1025345
ERR1025437
ERR1025438
ERR1025439
ERR1025440
ERR1025441
ERR1025442
ERR1194818
ERR1194819
ERR1194820
ERR1194821
ERR1194822
ERR1194823
ERR1194824
ERR1194825
ERR1194826
ERR1194827
ERR1194828
ERR1194829
ERR1194830
ERR1194831
ERR1194832
ERR1194833
ERR1194834
ERR1194835
ERR1194836
ERR1194837
ERR1194838
ERR1194839
ERR1194840
ERR1194841
ERR1194842
ERR1194843
ERR1194844
ERR1194845
ERR1194846
ERR1194847
ERR1194848
ERR1194849
ERR1194850
ERR1194851
ERR1194852
ERR1194853
ERR1194854
ERR1194855
ERR1194856
ERR1194857
ERR1194858
ERR1194859
ERR1194860
ERR1194861
ERR1194862
ERR1194863
ERR1194864
ERR1194865
ERR1295143
ERR1295144
ERR1295145
ERR1295146
ERR1295147
ERR1295148
ERR1295149
ERR1295150
ERR1295151
ERR1295152
ERR1295154
ERR1295155
ERR1295156
ERR1295157
ERR1295158
ERR1295159
ERR1295161
ERR1295162
ERR1295163
ERR1295164
ERR1295165
ERR1295166
ERR1295167
ERR1295168
ERR1295169
ERR1295171
ERR1295172
ERR1295173
ERR1295174
ERR1295175
ERR1295176
ERR1295177
ERR1295178
ERR1295179
ERR1295181
ERR1295182
ERR1295184
ERR1295185
ERR1295186
ERR1295187
ERR1295189
ERR1295190
ERR1295191
ERR1295192
ERR1295193
ERR1337941
ERR1337942
ERR1337943
ERR1337944
ERR1337945
ERR1337947
ERR1337948
ERR1337949
ERR1337950
ERR1337951
ERR1337952
ERR1337953
ERR1337954
ERR1337955
ERR1337956
ERR1337958
ERR1337959
ERR1337960
ERR1337961
ERR1337962
ERR1337963
ERR1337964
ERR1337965
ERR1337966
ERR1341894
ERR1406259
ERR1406260
ERR1406261
ERR1406262
ERR1406263
ERR1406264
ERR1406265
ERR1406266
ERR1406268
ERR1406269
ERR1406270
ERR1406271
ERR1406272
ERR1406273
ERR1406274
ERR1406275
ERR1406276
ERR1406277
ERR1406278
ERR1406279
ERR1406280
ERR1406281
ERR1406282
ERR1406284
ERR1406285
ERR1406286
ERR1406287
ERR1406288
ERR1406289
ERR1406290
ERR1406291
ERR1406292
ERR1406293
ERR1406294
ERR1406296
ERR1406297
ERR1406298
ERR1406299
ERR1406300
ERR1406301
ERR1406302
ERR1406303
ERR1406304
ERR1406305
ERR1406306
ERR1406307
ERR1406308
ERR1406309
ERR1417874
ERR1417875
ERR1417876
ERR1417877
ERR1417878
ERR1417879
ERR1417880
ERR1417881
ERR1417882
ERR1417883
ERR1417884
ERR1417885
ERR1417886
ERR1417887
ERR1417888
ERR1417889
ERR1417890
ERR1417891
ERR1417892
ERR1417893
ERR1417894
ERR1417895
ERR1417896
ERR1417897
ERR1417898
ERR1417899
ERR1417900
ERR1417901
ERR1417902
ERR1417903
ERR1417904
ERR1417905
ERR1417906
ERR1417907
ERR1417908
ERR1417909
ERR1417910
ERR1417911
ERR1417912
ERR1417913
ERR1417914
ERR1417915
ERR1417916
ERR1417917
ERR1417918
ERR1417919
ERR1417920
ERR1417921
ERR1433119
ERR1433120
ERR1433121
ERR1433122
ERR1441937
ERR1441938
ERR1441939
ERR1441941
ERR1441942
ERR1441943
ERR1441944
ERR1441945
ERR1441946
ERR1441947
ERR1441948
ERR1441949
ERR1441950
ERR1441951
ERR1441952
ERR1441953
ERR1441954
ERR1441955
ERR1441956
ERR1441957
ERR1441958
ERR1447069
ERR1447070
ERR1447071
ERR1447072
ERR1447073
ERR1447074
ERR1447075
ERR1447076
ERR1447077
ERR1447078
ERR1447079
ERR1447080
ERR1447081
ERR1447082
ERR1447083
ERR1447790
ERR1447791
ERR1447792
ERR1447793
ERR1447794
ERR1447795
ERR1462501
ERR1464384
ERR1464385
ERR1464386
ERR1464387
ERR1464388
ERR1464389
ERR1464390
ERR1464391
ERR1464392
ERR1464393
ERR1464394
ERR1578180
ERR1578181
ERR1578182
ERR1588787
ERR1588788
ERR1588789
ERR1588790
ERR1588791
ERR1588792
ERR1588793
ERR1588794
ERR1588795
ERR1588796
ERR1588797
ERR1588798
ERR1588799
ERR1588800
ERR1588801
ERR1588802
ERR1588803
ERR1588804
ERR1588805
ERR1588806
ERR1588807
ERR1588808
ERR1588809
ERR1588810
ERR1588811
ERR1588812
ERR1588813
ERR1588814
ERR1588815
ERR1588816
ERR1588817
ERR1588818
ERR1588819
ERR1588820
ERR1588821
ERR1588822
ERR1588823
ERR1588824
ERR1588825
ERR1588826
ERR1588827
ERR1588828
ERR1588829
ERR1588830
ERR1588831
ERR1588832
ERR1588833
ERR1588834
ERR1588835
ERR1588836
ERR1588837
ERR1588838
ERR1588839
ERR1588840
ERR1588841
ERR1588842
ERR1588843
ERR1588844
ERR1588845
ERR1588846
ERR1588847
ERR1588848
ERR1588849
ERR1588850
ERR1588851
ERR1588852
ERR1588853
ERR1588854
ERR1588855
ERR1588856
ERR1588857
ERR1588858
ERR1588859
ERR1588860
ERR1588861
ERR1588862
ERR1588863
ERR1588864
ERR1588865
ERR1588866
ERR1588867
ERR1588868
ERR1588869
ERR1588870
ERR1588871
ERR1588872
ERR1588873
ERR1588874
ERR1588875
ERR1588876
ERR1588877
ERR1588878
ERR1588879
ERR1588880
ERR1588881
ERR1588882
ERR1588883
ERR1588884
ERR1588885
ERR1588886
ERR1588887
ERR1588888
ERR1588889
ERR1588890
ERR1588891
ERR1588892
ERR1588893
ERR1588894
ERR1588895
ERR1588896
ERR1588897
ERR1588898
ERR1588899
ERR1588900
ERR1588901
ERR1588902
ERR1588903
ERR1588904
ERR1588905
ERR1588906
ERR1588907
ERR1588908
ERR1588909
ERR1588910
ERR1588911
ERR1588912
ERR1588913
ERR1588914
ERR1588915
ERR1588916
ERR1588917
ERR1588918
ERR1588919
ERR1588920
ERR1588921
ERR1588922
ERR1588923
ERR1588924
ERR1588925
ERR1588926
ERR1588927
ERR1588928
ERR1588929
ERR1588930
ERR1588931
ERR1588932
ERR1588933
ERR1588934
ERR1588935
ERR1588936
ERR1588937
ERR1588938
ERR1588939
ERR1588940
ERR1588941
ERR1588942
ERR1588943
ERR1588944
ERR1588945
ERR1588946
ERR1588947
ERR1588948
ERR1588949
ERR1588950
ERR1588951
ERR1588952
ERR1588953
ERR1588954
ERR1588955
ERR1588956
ERR1588957
ERR1588958
ERR1588959
ERR1588960
ERR1588961
ERR1588962
ERR1588963
ERR1588964
ERR1588965
ERR1588966
ERR1588967
ERR1588968
ERR1588969
ERR1588970
ERR1588971
ERR1588972
ERR1588973
ERR1588974
ERR1588975
ERR1588976
ERR1588977
ERR1588978
ERR1588979
ERR1588980
ERR1588981
ERR1588982
ERR1588983
ERR1588984
ERR1588985
ERR1588986
ERR1588987
ERR1588988
ERR1588989
ERR1588990
ERR1588991
ERR1588992
ERR1588993
ERR1588994
ERR1588995
ERR1588996
ERR1588997
ERR1588998
ERR1588999
ERR1589000
ERR1589001
ERR1589002
ERR1589003
ERR1589004
ERR1589005
ERR1589006
ERR1589007
ERR1589008
ERR1589009
ERR1589010
ERR1589011
ERR1589012
ERR1589013
ERR1589014
ERR1592576
ERR1592577
ERR1592578
ERR1592579
ERR1592580
ERR1592581
ERR1593751
ERR1593752
ERR1593753
ERR1593754
ERR1593755
ERR1593756
ERR1593757
ERR1593758
ERR1593759
ERR1593760
ERR1593761
ERR1593762
ERR1649597
ERR1649598
ERR1649599
ERR1649600
ERR1649601
ERR1649602
ERR1649603
ERR1649604
ERR1649605
ERR1649606
ERR1649607
ERR1649608
ERR1649609
ERR1649610
ERR1649611
ERR1649612
ERR1649613
ERR1649614
ERR1698194
ERR1698195
ERR1698196
ERR1698197
ERR1698198
ERR1698199
ERR1698200
ERR1698201
ERR1698202
ERR1698203
ERR1698204
ERR1698205
ERR1698206
ERR1698207
ERR1698208
ERR1698209
ERR1727059
ERR1727060
ERR1727061
ERR1727062
ERR1727063
ERR1727064
ERR1736192
ERR1736193
ERR1736194
ERR1736195
ERR1736196
ERR1736197
ERR1736198
ERR1736199
ERR1736200
ERR1736201
ERR1736202
ERR1736203
ERR1749780
ERR1749781
ERR1749782
ERR1749783
ERR1749784
ERR1749785
ERR1769643
ERR1769644
ERR1769645
ERR1876169
ERR1876170
ERR1876171
ERR1876172
ERR1876173
ERR1876174
ERR1876175
ERR1876176
ERR1876177
ERR1876178
ERR1876179
ERR1876180
ERR1886180
ERR1886181
ERR1886182
ERR1886183
ERR1886184
ERR1886185
ERR1886186
ERR1886187
ERR1886188
ERR1886189
ERR1886190
ERR1886191
ERR1886192
ERR1886193
ERR1886194
ERR1886195
ERR1886196
ERR1886197
ERR1886198
ERR1886199
ERR1886200
ERR1886201
ERR1886202
ERR1886203
ERR1886204
ERR1886205
ERR1886206
ERR1886207
ERR1886208
ERR1886209
ERR1886210
ERR1886211
ERR1886212
ERR1886213
ERR1886214
ERR1886215
ERR1886216
ERR1886217
ERR1886218
ERR1886219
ERR1886220
ERR1886221
ERR1886222
ERR1886223
ERR1886224
ERR1886225
ERR1886226
ERR1886227
ERR1886228
ERR1886229
ERR1886230
ERR1886231
ERR1886232
ERR1886233
ERR1886234
ERR1886235
ERR1886236
ERR1886237
ERR1886238
ERR1886239
ERR1886240
ERR1886241
ERR1886242
ERR1886243
ERR1886244
ERR1886245
ERR1886246
ERR1886247
ERR1886248
ERR1886249
ERR1886250
ERR1886251
ERR1886252
ERR1886253
ERR1886254
ERR1886255
ERR1886256
ERR1886257
ERR1886258
ERR1886259
ERR1886260
ERR1886261
ERR1886262
ERR1886263
ERR1886264
ERR1886265
ERR1886266
ERR1886267
ERR1886268
ERR1886269
ERR1886270
ERR1886271
ERR1886272
ERR1886273
ERR1886274
ERR1886275
ERR1886276
ERR1886277
ERR1886278
ERR1886279
ERR1886280
ERR1886281
ERR1886282
ERR1886283
ERR1886284
ERR1886285
ERR1886286
ERR1886287
ERR1886288
ERR1886289
ERR1886290
ERR1886291
ERR1886292
ERR1886293
ERR1886294
ERR1886295
ERR1886296
ERR1886297
ERR1886298
ERR1886299
ERR1886300
ERR1886301
ERR1886302
ERR1886303
ERR1886304
ERR1886305
ERR1886306
ERR1886307
ERR1886308
ERR1886309
ERR1886310
ERR1886311
ERR1886312
ERR1886313
ERR1886314
ERR1886315
ERR1886316
ERR1886317
ERR1886318
ERR1886319
ERR1886320
ERR1886321
ERR1886322
ERR1886323
ERR1886324
ERR1886325
ERR1886326
ERR1886327
ERR1886328
ERR1886329
ERR1886330
ERR1886331
ERR1886332
ERR1886333
ERR1886334
ERR1886335
ERR1886336
ERR1886337
ERR1886338
ERR1886339
ERR1886340
ERR1886341
ERR1886342
ERR1886343
ERR1886344
ERR1886345
ERR1886346
ERR1886347
ERR1886348
ERR1886349
ERR1886350
ERR1886351
ERR1886352
ERR1886353
ERR1886354
ERR1886355
ERR1886356
ERR1886357
ERR1886358
ERR1886359
ERR1886360
ERR1886361
ERR1886362
ERR1886363
ERR1886364
ERR1886365
ERR1886366
ERR1886367
ERR1886368
ERR1886369
ERR1886370
ERR1886371
ERR1886372
ERR1886373
ERR1886374
ERR1886375
ERR1886376
ERR1886377
ERR1886378
ERR1886379
ERR1886380
ERR1886381
ERR1886382
ERR1886383
ERR1886384
ERR1886385
ERR1886386
ERR1886387
ERR1886388
ERR1886389
ERR1886390
ERR1886391
ERR1886392
ERR1886393
ERR1886394
ERR1886395
ERR1886396
ERR1886397
ERR1886398
ERR1886399
ERR1886400
ERR1886401
ERR1886402
ERR1886403
ERR1886404
ERR1886405
ERR1886406
ERR1886407
ERR1886408
ERR1886409
ERR1886410
ERR1886411
ERR1886412
ERR1886413
ERR1897806
ERR1897807
ERR1897808
ERR1897809
ERR1897810
ERR1897811
ERR1897812
ERR1897813
ERR1897814
ERR1990450
ERR1990451
ERR1990452
ERR1990453
ERR1990454
ERR1990455
ERR1990456
ERR1990457
ERR1990458
ERR1990459
ERR1990460
ERR1990461
ERR1990462
ERR1990463
ERR1990464
ERR1990465
ERR1990466
ERR1990467
ERR1990468
ERR1990469
ERR1990470
ERR1990471
ERR1990472
ERR1990473
ERR1995504
ERR1995505
ERR1995506
ERR1995507
ERR1995508
ERR1995509
ERR1995510
ERR1995511
ERR1995512
ERR1995513
ERR1995514
ERR1995515
ERR2188463
ERR2188464
ERR2188465
ERR2188466
ERR2204415
ERR2204416
ERR2204417
ERR2204418
ERR2204419
ERR2204420
ERR2204421
ERR2204422
ERR2204423
ERR2204424
ERR2204425
ERR2204426
ERR2204427
ERR2204428
ERR2204429
ERR2204430
ERR2204431
ERR2204432
ERR2204433
ERR2204434
ERR2245559
ERR2245560
ERR2245561
ERR2245562
ERR2245563
ERR2245564
ERR2245565
ERR2245566
ERR2245567
ERR2245568
ERR2245569
ERR2245570
ERR2245571
ERR2245572
ERR2245573
ERR2245574
ERR2245575
ERR2245576
ERR2245577
ERR2245578
ERR2245579
ERR2245580
ERR2245581
ERR2245582
ERR2245583
ERR2245584
ERR2245585
ERR2245586
ERR2245587
ERR2245588
ERR2245589
ERR2245590
ERR2245591
ERR2245592
ERR2245593
ERR2278235
ERR2278236
ERR2278237
ERR2278238
ERR2278239
ERR2278240
ERR2278241
ERR2278242
ERR2278243
ERR229826
ERR229827
ERR229828
ERR229829
ERR229830
ERR229831
ERR229832
ERR229833
ERR229834
ERR229835
ERR229836
ERR229837
ERR229838
ERR229839
ERR229840
ERR229841
ERR229842
ERR229843
ERR229844
ERR229845
ERR229846
ERR229847
ERR229848
ERR229849
ERR229850
ERR229851
ERR229852
ERR229853
ERR229854
ERR229855
ERR229856
ERR229857
ERR229858
ERR2356934
ERR2356935
ERR2356936
ERR2356937
ERR2356938
ERR2356939
ERR2356940
ERR2356941
ERR2356942
ERR2356943
ERR2356944
ERR2356945
ERR2356946
ERR2356947
ERR2356948
ERR2356949
ERR2356950
ERR2356951
ERR2356952
ERR2356954
ERR2356955
ERR2356956
ERR2356957
ERR2560187
ERR2560188
ERR2560189
ERR2560190
ERR2560191
ERR2560192
ERR2560193
ERR2560194
ERR2560195
ERR2576889
ERR2576890
ERR2576891
ERR2576892
ERR2576893
ERR2576894
ERR2576895
ERR2576896
ERR2576897
ERR2576898
ERR2576899
ERR2576900
ERR2617001
ERR2617002
ERR2617003
ERR2617004
ERR2617005
ERR2617006
ERR2617007
ERR2617008
ERR2617009
ERR2617010
ERR2617011
ERR2617012
ERR2617013
ERR2617014
ERR2617015
ERR2617016
ERR2617017
ERR2617018
ERR2617019
ERR2617020
ERR2617021
ERR2617022
ERR2617023
ERR2617024
ERR2617025
ERR2617026
ERR2617027
ERR2617028
ERR2617029
ERR2617030
ERR2617031
ERR2617032
ERR2617033
ERR2617034
ERR2617035
ERR2617036
ERR2617037
ERR2617038
ERR2617039
ERR2617040
ERR2617041
ERR2617042
ERR2617043
ERR2617044
ERR2617045
ERR2617046
ERR2617047
ERR2617048
ERR274308
ERR274309
ERR274310
ERR274311
ERR351331
ERR351332
ERR351333
ERR351334
ERR351335
ERR351336
ERR377676
ERR377677
ERR377678
ERR377679
ERR377680
ERR377681
ERR466187
ERR466188
ERR466189
ERR472924
ERR472925
ERR472926
ERR472927
ERR472928
ERR472929
ERR472930
ERR476702
ERR476703
ERR476704
ERR476705
ERR476706
ERR560465
ERR560466
ERR560467
ERR560468
ERR560469
ERR560470
ERR560471
ERR560472
ERR560473
ERR560474
ERR560475
ERR560476
ERR560477
ERR560478
ERR560479
ERR560480
ERR560481
ERR560482
ERR560483
ERR560484
ERR560485
ERR560486
ERR560487
ERR560488
ERR575759
ERR575760
ERR575761
ERR575762
ERR575763
ERR575764
ERR575765
ERR575766
ERR575767
ERR575768
ERR575769
ERR575770
ERR588038
ERR588039
ERR588040
ERR588041
ERR588042
ERR588043
ERR588044
ERR588045
ERR588046
ERR588047
ERR588048
ERR588049
ERR613759
ERR613760
ERR613761
ERR613762
ERR613763
ERR613764
ERR657788
ERR657789
ERR657790
ERR657791
ERR657792
ERR657793
ERR754053
ERR754054
ERR754055
ERR754056
ERR754057
ERR754058
ERR754059
ERR754060
ERR754061
ERR754062
ERR754063
ERR754064
ERR754065
ERR754066
ERR754067
ERR754068
ERR754069
ERR754070
ERR754071
ERR754072
ERR754073
ERR754074
ERR754075
ERR754076
ERR754077
ERR754078
ERR754079
ERR754080
ERR754081
ERR754082
ERR754083
ERR754084
ERR754085
ERR754086
ERR754087
ERR754088
ERR754089
ERR754090
ERR860855
ERR860856
ERR860857
ERR860858
ERR860859
ERR860860
ERR860861
ERR860862
ERR860863
ERR860864
ERR860865
ERR860866
ERR860867
ERR860868
ERR860869
ERR860870
ERR902086
ERR902087
ERR902088
ERR902089
ERR902090
ERR902091
ERR903941
ERR903942
ERR903945
ERR903948
ERR903950
ERR903954
ERR903958
ERR903963
ERR964941
ERR964942
ERR964943
ERR964944
ERR964945
ERR964946
ERR966157
ERR966158
ERR966159
ERR966160
ERR966161
ERR966162
ERR966163
ERR966164
ERR966165
ERR966166
ERR966167
ERR966168
SRR018346
SRR018347
SRR019035
SRR019179
SRR019180
SRR019181
SRR019182
SRR019183
SRR019184
SRR019185
SRR019186
SRR019187
SRR019205
SRR019206
SRR019207
SRR019208
SRR019209
SRR019210
SRR019211
SRR019212
SRR019213
SRR029634
SRR029635
SRR032112
SRR032113
SRR032114
SRR032115
SRR034214
SRR034215
SRR034216
SRR034217
SRR034218
SRR034219
SRR035249
SRR035250
SRR035251
SRR035252
SRR036391
SRR036392
SRR051927
SRR058435
SRR058436
SRR058437
SRR058438
SRR062110
SRR062111
SRR062112
SRR062113
SRR062114
SRR062115
SRR062116
SRR062117
SRR062118
SRR062119
SRR062120
SRR062121
SRR062122
SRR062123
SRR062124
SRR064979
SRR064980
SRR064981
SRR064982
SRR064983
SRR068956
SRR068957
SRR068958
SRR068959
SRR068960
SRR068961
SRR068962
SRR068963
SRR068964
SRR068965
SRR068966
SRR068967
SRR068968
SRR068969
SRR068970
SRR068971
SRR068972
SRR068973
SRR068974
SRR068975
SRR068976
SRR068977
SRR068978
SRR068979
SRR068980
SRR068981
SRR068982
SRR068983
SRR068984
SRR068985
SRR068986
SRR068987
SRR068988
SRR068989
SRR068990
SRR069556
SRR069557
SRR069558
SRR069559
SRR069560
SRR069561
SRR069562
SRR069563
SRR069564
SRR069565
SRR069566
SRR069567
SRR069568
SRR069569
SRR069570
SRR069571
SRR069572
SRR069573
SRR069574
SRR070689
SRR070690
SRR070691
SRR070692
SRR072957
SRR072958
SRR072959
SRR072960
SRR072961
SRR072962
SRR072963
SRR072964
SRR074286
SRR074301
SRR074302
SRR074303
SRR074304
SRR074305
SRR089370
SRR089371
SRR089372
SRR089373
SRR089763
SRR089776
SRR089777
SRR1001874
SRR1001875
SRR1001876
SRR1001877
SRR1001878
SRR1001879
SRR1001880
SRR1001881
SRR1001882
SRR1001883
SRR1001884
SRR1001885
SRR1001886
SRR1001887
SRR1001888
SRR1001889
SRR1001890
SRR1001901
SRR1001902
SRR1001903
SRR1001904
SRR1001905
SRR1001906
SRR1001907
SRR1001908
SRR1001909
SRR1001910
SRR100209
SRR100210
SRR100211
SRR100212
SRR100213
SRR100214
SRR100215
SRR100216
SRR1004790
SRR1004791
SRR1004829
SRR1004830
SRR1004831
SRR1004832
SRR1004833
SRR1004834
SRR1005238
SRR1005239
SRR1005240
SRR1005241
SRR1005385
SRR1005386
SRR1005387
SRR1005388
SRR1005389
SRR1005390
SRR1005391
SRR1005392
SRR1005393
SRR1005394
SRR1005395
SRR1005396
SRR1005397
SRR1005398
SRR1005399
SRR1005400
SRR1005401
SRR1005402
SRR1005417
SRR1005418
SRR1005419
SRR1005420
SRR1005421
SRR1013878
SRR1013880
SRR1013881
SRR1013882
SRR1013884
SRR1013885
SRR1013886
SRR1013887
SRR1013890
SRR1013891
SRR1013892
SRR1013894
SRR1013899
SRR1013900
SRR1013909
SRR1013912
SRR1013913
SRR1013915
SRR1013918
SRR1013919
SRR1013921
SRR1013922
SRR1013923
SRR1013925
SRR1015537
SRR1015538
SRR1015539
SRR1015540
SRR1015541
SRR1015542
SRR1015543
SRR1015544
SRR1015545
SRR1015546
SRR1015547
SRR1015548
SRR1019221
SRR1019222
SRR1019436
SRR1019437
SRR1019438
SRR1019439
SRR1019440
SRR1019441
SRR1019442
SRR1019443
SRR1020621
SRR1020622
SRR1020623
SRR1020624
SRR1023821
SRR1023822
SRR1023823
SRR1023824
SRR1030234
SRR1030235
SRR1030236
SRR1030237
SRR1030238
SRR1030239
SRR1030240
SRR1030241
SRR1030242
SRR1030243
SRR1030244
SRR1030245
SRR1030246
SRR1030247
SRR1030248
SRR1030249
SRR1037375
SRR1037376
SRR1038651
SRR1038652
SRR1038653
SRR1038654
SRR1038655
SRR1038656
SRR1038657
SRR1038658
SRR1038659
SRR1038660
SRR1038661
SRR1038662
SRR1038663
SRR1038664
SRR1038665
SRR1038666
SRR1038667
SRR1038668
SRR1038669
SRR1038670
SRR1038671
SRR1038672
SRR1038673
SRR1038674
SRR1038675
SRR1038676
SRR1038677
SRR1038678
SRR1038679
SRR1038680
SRR1038681
SRR1038682
SRR1038683
SRR1038684
SRR1038685
SRR1038686
SRR1038687
SRR1038688
SRR1038689
SRR1038690
SRR1038691
SRR1038692
SRR1038693
SRR1038694
SRR1038695
SRR1038696
SRR1038697
SRR1038698
SRR1038699
SRR1038700
SRR1038701
SRR1038702
SRR1038703
SRR1038704
SRR1038705
SRR1038706
SRR1038707
SRR1038708
SRR1038709
SRR1038710
SRR1038711
SRR1038712
SRR1038713
SRR1038714
SRR1038715
SRR1038716
SRR1038717
SRR1038718
SRR1038719
SRR1038720
SRR1038721
SRR1038722
SRR1038723
SRR1038724
SRR1038725
SRR1038726
SRR1038727
SRR1038728
SRR1038729
SRR1038730
SRR1038731
SRR1038732
SRR1038733
SRR1038734
SRR1038735
SRR1038736
SRR1038737
SRR1038738
SRR1038739
SRR1038740
SRR1038741
SRR1038742
SRR1038743
SRR1038744
SRR1038745
SRR1038746
SRR1038747
SRR1038748
SRR1038749
SRR1038750
SRR1038751
SRR1038752
SRR1038753
SRR1038754
SRR1038755
SRR1038756
SRR1038757
SRR1038758
SRR1038759
SRR1038760
SRR1038761
SRR1038762
SRR1038763
SRR1038764
SRR1038765
SRR1038766
SRR1038767
SRR1038768
SRR1038769
SRR1038770
SRR1038771
SRR1038772
SRR1038773
SRR1038774
SRR1038775
SRR1038776
SRR1038777
SRR1038778
SRR1038779
SRR1038780
SRR1038781
SRR1038782
SRR1038783
SRR1038784
SRR1038785
SRR1038786
SRR1038787
SRR1038788
SRR1038789
SRR1038790
SRR1038791
SRR1038792
SRR1038793
SRR1038794
SRR1038795
SRR1038796
SRR1038797
SRR1038798
SRR1038799
SRR1038800
SRR1038801
SRR1038802
SRR1038803
SRR1038804
SRR1038805
SRR1038806
SRR1038807
SRR1038808
SRR1038809
SRR1038810
SRR1038811
SRR1038812
SRR1038813
SRR1038814
SRR1038815
SRR1038816
SRR1038817
SRR1038818
SRR1038819
SRR1038820
SRR1038821
SRR1038822
SRR1038823
SRR1038824
SRR1038825
SRR1038826
SRR1038827
SRR1038828
SRR1038829
SRR1038830
SRR1038831
SRR1038832
SRR1038833
SRR1038834
SRR1038835
SRR1038836
SRR1038837
SRR1038838
SRR1038839
SRR1038840
SRR1038841
SRR1038842
SRR1038843
SRR1038844
SRR1038845
SRR1038846
SRR1038847
SRR1038848
SRR1038849
SRR1038850
SRR1038851
SRR1038852
SRR1038853
SRR1038854
SRR1038855
SRR1038856
SRR1038857
SRR1038858
SRR1038859
SRR1038860
SRR1038861
SRR1038862
SRR1038863
SRR1038864
SRR1038865
SRR1038866
SRR1038867
SRR1038868
SRR1038869
SRR1038870
SRR1038871
SRR1038872
SRR1038873
SRR1038874
SRR1038875
SRR1038876
SRR1038877
SRR1038878
SRR1038879
SRR1038880
SRR1038881
SRR1038882
SRR1038883
SRR1038884
SRR1038885
SRR1038886
SRR1038887
SRR1038888
SRR1038889
SRR1038890
SRR1038891
SRR1038892
SRR1038893
SRR1038894
SRR1038895
SRR1038896
SRR1038897
SRR1038898
SRR1038899
SRR1038900
SRR1038901
SRR1038902
SRR1038903
SRR1038904
SRR1038905
SRR1038906
SRR1038907
SRR1038908
SRR1038909
SRR1038910
SRR1038911
SRR1038912
SRR1038913
SRR1038914
SRR1038915
SRR1038916
SRR1038917
SRR1038918
SRR1038919
SRR1038920
SRR1038921
SRR1038922
SRR1038923
SRR1038924
SRR1038925
SRR1038926
SRR1038927
SRR1038928
SRR1038929
SRR1038930
SRR1038931
SRR1038932
SRR1038933
SRR1038934
SRR1038935
SRR1038936
SRR1038937
SRR1038938
SRR1038939
SRR1038940
SRR1038941
SRR1038942
SRR1038943
SRR1038944
SRR1038945
SRR1038946
SRR1038947
SRR1038948
SRR1038949
SRR1038950
SRR1038951
SRR1038952
SRR1038953
SRR1038954
SRR1038955
SRR1038956
SRR1038957
SRR1038958
SRR1038959
SRR1038960
SRR1038961
SRR1038962
SRR1038963
SRR1038964
SRR1038965
SRR1038966
SRR1038967
SRR1038968
SRR1038969
SRR1038970
SRR1038971
SRR1038972
SRR1038973
SRR1038974
SRR1038975
SRR1038976
SRR1038977
SRR1038978
SRR1038979
SRR1038980
SRR1038981
SRR1038982
SRR1038983
SRR1038984
SRR1038985
SRR1038986
SRR1038987
SRR1038988
SRR1038989
SRR1038990
SRR1038991
SRR1038992
SRR1038993
SRR1038994
SRR1038995
SRR1038996
SRR1038997
SRR1038998
SRR1038999
SRR1039000
SRR1039001
SRR1039002
SRR1039003
SRR1039004
SRR1039005
SRR1039006
SRR1039007
SRR1039008
SRR1039009
SRR1039010
SRR1039011
SRR1039012
SRR1039013
SRR1039014
SRR1039015
SRR1039016
SRR1039017
SRR1039018
SRR1039019
SRR1039020
SRR1039021
SRR1039022
SRR1039023
SRR1039024
SRR1039025
SRR1039026
SRR1039027
SRR1039028
SRR1039029
SRR1039030
SRR1039031
SRR1039032
SRR1039033
SRR1039034
SRR1039035
SRR1039036
SRR1039037
SRR1039038
SRR1039039
SRR1039040
SRR1039041
SRR1039042
SRR1039043
SRR1039044
SRR1039045
SRR1039046
SRR1039047
SRR1039048
SRR1039049
SRR1039050
SRR1039051
SRR1039052
SRR1039053
SRR1039054
SRR1039055
SRR1039056
SRR1039057
SRR1039058
SRR1039059
SRR1039060
SRR1039061
SRR1039062
SRR1039063
SRR1039064
SRR1039065
SRR1039066
SRR1039067
SRR1039068
SRR1039069
SRR1039070
SRR1039071
SRR1039072
SRR1039073
SRR1039074
SRR1039075
SRR1039076
SRR1039077
SRR1039078
SRR1039079
SRR1039080
SRR1039081
SRR1039082
SRR1039083
SRR1039084
SRR1039085
SRR1039086
SRR1039087
SRR1039088
SRR1039089
SRR1039090
SRR1039091
SRR1039092
SRR1039093
SRR1039094
SRR1039095
SRR1039096
SRR1039097
SRR1039098
SRR1039099
SRR1039100
SRR1039101
SRR1039102
SRR1039103
SRR1039104
SRR1039105
SRR1039106
SRR1039107
SRR1039108
SRR1039109
SRR1039110
SRR1039111
SRR1039112
SRR1039113
SRR1039114
SRR1039115
SRR1039116
SRR1039117
SRR1039118
SRR1039119
SRR1039120
SRR1039121
SRR1039122
SRR1039123
SRR1039124
SRR1039125
SRR1039126
SRR1039127
SRR1039128
SRR1039129
SRR1039130
SRR1039131
SRR1039132
SRR1039133
SRR1039134
SRR1039135
SRR1039136
SRR1039137
SRR1039138
SRR1039139
SRR1039140
SRR1039141
SRR1039142
SRR1039143
SRR1039144
SRR1039145
SRR1039146
SRR1039147
SRR1039148
SRR1039149
SRR1039150
SRR1039151
SRR1039152
SRR1039153
SRR1039154
SRR1039155
SRR1039156
SRR1039157
SRR1039158
SRR1039159
SRR1039160
SRR1039161
SRR1039162
SRR1039163
SRR1039164
SRR1039165
SRR1039166
SRR1039167
SRR1039168
SRR1039169
SRR1039170
SRR1039171
SRR1039172
SRR1039173
SRR1039174
SRR1039175
SRR1039176
SRR1039177
SRR1039178
SRR1039179
SRR1039180
SRR1039181
SRR1039182
SRR1039183
SRR1039184
SRR1039185
SRR1039186
SRR1039187
SRR1039188
SRR1039189
SRR1039190
SRR1039191
SRR1039192
SRR1039193
SRR1039194
SRR1039195
SRR1039196
SRR1039197
SRR1039198
SRR1039199
SRR1039200
SRR1039201
SRR1039202
SRR1039203
SRR1039204
SRR1039205
SRR1039206
SRR1039207
SRR1039208
SRR1039209
SRR1039210
SRR1039211
SRR1039212
SRR1039213
SRR1039214
SRR1039215
SRR1039216
SRR1039217
SRR1039218
SRR1039219
SRR1039220
SRR1039221
SRR1039222
SRR1039223
SRR1039224
SRR1039225
SRR1039226
SRR1039227
SRR1039228
SRR1039229
SRR1039230
SRR1039231
SRR1039232
SRR1039233
SRR1039234
SRR1039235
SRR1039236
SRR1039237
SRR1039238
SRR1039239
SRR1039240
SRR1039241
SRR1039242
SRR1039243
SRR1039244
SRR1039245
SRR1039246
SRR1039247
SRR1039248
SRR1039249
SRR1039250
SRR1039251
SRR1039252
SRR1039253
SRR1039254
SRR1039255
SRR1039256
SRR1039257
SRR1039258
SRR1039259
SRR1039260
SRR1039261
SRR1039262
SRR1039263
SRR1039264
SRR1039265
SRR1039266
SRR1039267
SRR1039268
SRR1039269
SRR1039270
SRR1039271
SRR1039272
SRR1039273
SRR1039274
SRR1039275
SRR1039276
SRR1039277
SRR1039278
SRR1039279
SRR1039280
SRR1039281
SRR1039282
SRR1039283
SRR1039284
SRR1039285
SRR1039286
SRR1039287
SRR1039288
SRR1039289
SRR1039290
SRR1039291
SRR1039292
SRR1039293
SRR1039294
SRR1039295
SRR1039296
SRR1039297
SRR1039298
SRR1039299
SRR1039300
SRR1039301
SRR1039302
SRR1039303
SRR1039304
SRR1039305
SRR1039306
SRR1039307
SRR1039308
SRR1039309
SRR1039310
SRR1039311
SRR1039312
SRR1039313
SRR1039314
SRR1039315
SRR1039316
SRR1039317
SRR1039318
SRR1039319
SRR1039320
SRR1039321
SRR1039322
SRR1039323
SRR1039324
SRR1039325
SRR1039326
SRR1039327
SRR1039328
SRR1039329
SRR1039330
SRR1039331
SRR1039332
SRR1039333
SRR1039334
SRR1039335
SRR1039336
SRR1039524
SRR1039525
SRR1039526
SRR1039527
SRR1039910
SRR1039911
SRR1039912
SRR1039913
SRR1039914
SRR1039915
SRR1039916
SRR1039917
SRR1039918
SRR1039919
SRR1039920
SRR1039921
SRR1039922
SRR1039923
SRR1039924
SRR1039925
SRR1039926
SRR1039927
SRR1039928
SRR1039929
SRR1039930
SRR1039931
SRR1039932
SRR1039933
SRR1039934
SRR1039935
SRR1039936
SRR1039937
SRR1039938
SRR1039939
SRR1039940
SRR1039941
SRR1042171
SRR1042172
SRR1042173
SRR1042174
SRR1042175
SRR1042176
SRR1042177
SRR1042178
SRR1042179
SRR1042754
SRR1042755
SRR1042756
SRR1042757
SRR1042758
SRR1042759
SRR1042760
SRR1042761
SRR1042762
SRR1042763
SRR1042764
SRR1042765
SRR1042766
SRR1042767
SRR1042768
SRR1042769
SRR1042770
SRR1042771
SRR1044945
SRR1044946
SRR1044947
SRR1044948
SRR1046847
SRR1046848
SRR1046849
SRR1046850
SRR1046851
SRR1046852
SRR1046853
SRR1046854
SRR1046855
SRR1046856
SRR1046857
SRR1046858
SRR1046859
SRR1046860
SRR1046861
SRR1046862
SRR1046863
SRR1046864
SRR1046865
SRR1046866
SRR1046867
SRR1046868
SRR1046869
SRR1046870
SRR1046871
SRR1046872
SRR1046873
SRR1046874
SRR1046875
SRR1046876
SRR1046877
SRR1046878
SRR1046879
SRR1046880
SRR1046881
SRR1046882
SRR1046883
SRR1046884
SRR1046885
SRR1046886
SRR1046887
SRR1046888
SRR1046889
SRR1046890
SRR1046891
SRR1046892
SRR1046893
SRR1046894
SRR1046895
SRR1046896
SRR1046897
SRR1046905
SRR1046906
SRR1046907
SRR1046908
SRR1046909
SRR1046910
SRR1046911
SRR1046912
SRR1046913
SRR1046914
SRR1046915
SRR1046916
SRR1046917
SRR1046918
SRR1046919
SRR1046920
SRR1046921
SRR1046922
SRR1046923
SRR1046924
SRR1046925
SRR1046926
SRR1046927
SRR1046928
SRR1046929
SRR1046930
SRR1046931
SRR1046932
SRR1046933
SRR1046934
SRR1046935
SRR1046936
SRR1046937
SRR1046938
SRR1046939
SRR1046940
SRR1046941
SRR1046942
SRR1049376
SRR1049377
SRR1049378
SRR1049380
SRR1049383
SRR1049384
SRR1049385
SRR1049386
SRR1049783
SRR1049784
SRR1049785
SRR1049786
SRR1049787
SRR1049788
SRR1055106
SRR1055107
SRR1055447
SRR1055526
SRR1058110
SRR1058111
SRR1058112
SRR1058113
SRR1058114
SRR1058115
SRR1058116
SRR1058117
SRR1058118
SRR1058119
SRR1058120
SRR1058121
SRR1058122
SRR1058123
SRR1058124
SRR1058125
SRR1058126
SRR1058127
SRR1058128
SRR1058129
SRR1058130
SRR1058131
SRR1058132
SRR1058133
SRR1058134
SRR1058135
SRR1058136
SRR1058137
SRR1058138
SRR1058139
SRR1058140
SRR1058141
SRR1058142
SRR1058143
SRR1058144
SRR1058145
SRR1058146
SRR1058147
SRR1058148
SRR1058149
SRR1058150
SRR1058151
SRR1058152
SRR1058153
SRR1058154
SRR1058155
SRR1058156
SRR1058157
SRR1058158
SRR1058159
SRR1058160
SRR1058161
SRR1058162
SRR1058163
SRR1058164
SRR1058165
SRR1058166
SRR1058167
SRR1058168
SRR1058169
SRR1058170
SRR1058171
SRR1058172
SRR1058173
SRR1058174
SRR1058175
SRR1058176
SRR1058177
SRR1058178
SRR1058179
SRR1058180
SRR1058181
SRR1058182
SRR1058183
SRR1058184
SRR1058185
SRR1058186
SRR1058187
SRR1058188
SRR1058189
SRR1058190
SRR1058191
SRR1058192
SRR1058193
SRR1058194
SRR1058195
SRR1058196
SRR1058197
SRR1058198
SRR1058199
SRR1058200
SRR1058201
SRR1058202
SRR1058203
SRR1058204
SRR1058205
SRR1058206
SRR1058207
SRR1058208
SRR1058209
SRR1058210
SRR1058211
SRR1058212
SRR1058213
SRR1058214
SRR1058215
SRR1058216
SRR1058217
SRR1058218
SRR1058219
SRR1058220
SRR1058221
SRR1058222
SRR1058223
SRR1058224
SRR1058225
SRR1058226
SRR1058227
SRR1058228
SRR1058229
SRR1058230
SRR1058231
SRR1058232
SRR1058233
SRR1058234
SRR1058235
SRR1058236
SRR1058237
SRR1058238
SRR1058239
SRR1058240
SRR1058241
SRR1058242
SRR1058243
SRR1058244
SRR1058245
SRR1058246
SRR1058247
SRR1058248
SRR1058249
SRR1058250
SRR1058251
SRR1058252
SRR1058253
SRR1058254
SRR1058255
SRR1058256
SRR1058257
SRR1058258
SRR1058259
SRR1058260
SRR1058261
SRR1058262
SRR1058263
SRR1058264
SRR1058265
SRR1058266
SRR1058267
SRR1058268
SRR1058269
SRR1058270
SRR1058271
SRR1058272
SRR1058273
SRR1058274
SRR1058275
SRR1058276
SRR1058277
SRR1058278
SRR1058279
SRR1058280
SRR1058281
SRR1058282
SRR1058283
SRR1058284
SRR1058285
SRR1058286
SRR1058287
SRR1058288
SRR1058289
SRR1058290
SRR1058291
SRR1058292
SRR1058293
SRR1058294
SRR1058295
SRR1058296
SRR1058297
SRR1058298
SRR1058299
SRR1058300
SRR1058301
SRR1058302
SRR1058303
SRR1058304
SRR1058305
SRR1058306
SRR1058307
SRR1058308
SRR1058309
SRR1058310
SRR1058311
SRR1058312
SRR1058313
SRR1058314
SRR1058315
SRR1058316
SRR1058317
SRR1058318
SRR1058319
SRR1058320
SRR1058321
SRR1058322
SRR1058323
SRR1058324
SRR1058325
SRR1061357
SRR1061358
SRR1061359
SRR1061360
SRR1061361
SRR1061362
SRR1061363
SRR1061364
SRR1061365
SRR1061366
SRR1061367
SRR1061592
SRR1061593
SRR1061594
SRR1061595
SRR1104133
SRR1104134
SRR1104135
SRR1104136
SRR1105580
SRR1105581
SRR1105582
SRR1105583
SRR1105584
SRR1105585
SRR1105586
SRR1105587
SRR1105588
SRR1105589
SRR1105590
SRR1105591
SRR1105592
SRR1105593
SRR1105594
SRR1105595
SRR1105596
SRR1105597
SRR1105598
SRR1105599
SRR1105600
SRR1105601
SRR1105602
SRR1105603
SRR1105604
SRR1105605
SRR1105606
SRR1105822
SRR1105823
SRR1105824
SRR1105825
SRR1105826
SRR1105827
SRR1105828
SRR1105829
SRR1105830
SRR1105831
SRR1105832
SRR1106559
SRR1119205
SRR1119206
SRR1119207
SRR1119208
SRR1119209
SRR1119210
SRR1119211
SRR1119212
SRR1138692
SRR1138693
SRR1138695
SRR1138696
SRR1138698
SRR1138699
SRR1138700
SRR1138701
SRR1144842
SRR1144843
SRR1144844
SRR1144845
SRR1146545
SRR1159821
SRR1159822
SRR1159823
SRR1159824
SRR1159825
SRR1159826
SRR1159827
SRR1159828
SRR1159829
SRR1159830
SRR1159831
SRR1159832
SRR1159833
SRR1159834
SRR1159835
SRR1159836
SRR1159837
SRR1159838
SRR1159839
SRR1159840
SRR1161748
SRR1161749
SRR1161750
SRR1161751
SRR1161752
SRR1161753
SRR1161754
SRR1161755
SRR1161756
SRR1161757
SRR1161758
SRR1161759
SRR1161760
SRR1161761
SRR1161762
SRR1161763
SRR1161764
SRR1161765
SRR1161766
SRR1161767
SRR1161768
SRR1161769
SRR1161770
SRR1161771
SRR1161772
SRR1161773
SRR1161774
SRR1161775
SRR1161776
SRR1161777
SRR1161778
SRR1161779
SRR1161780
SRR1161781
SRR1161782
SRR1161783
SRR1161784
SRR1161785
SRR1161786
SRR1161787
SRR1161788
SRR1161789
SRR1161790
SRR1161791
SRR1161792
SRR1161793
SRR1161794
SRR1161795
SRR1161796
SRR1161797
SRR1161798
SRR1161799
SRR1161800
SRR1161801
SRR1161802
SRR1161803
SRR1161804
SRR1161805
SRR1161806
SRR1161807
SRR1161808
SRR1161809
SRR1161810
SRR1161811
SRR1161812
SRR1161813
SRR1161814
SRR1161815
SRR1161816
SRR1161817
SRR1161818
SRR1161819
SRR1161820
SRR1161821
SRR1161822
SRR1161823
SRR1161824
SRR1161825
SRR1161826
SRR1161827
SRR1161828
SRR1161829
SRR1161830
SRR1161831
SRR1161832
SRR1161833
SRR1161834
SRR1161835
SRR1161836
SRR1161837
SRR1161838
SRR1161839
SRR1161840
SRR1161841
SRR1161842
SRR1161843
SRR1161844
SRR1161845
SRR1161846
SRR1161847
SRR1161848
SRR1161849
SRR1161850
SRR1161851
SRR1161852
SRR1161853
SRR1161854
SRR1161855
SRR1161856
SRR1161857
SRR1161858
SRR1161859
SRR1161860
SRR1161861
SRR1161862
SRR1161863
SRR1161864
SRR1161865
SRR1161866
SRR1161867
SRR1161868
SRR1161869
SRR1161870
SRR1161871
SRR1161872
SRR1161873
SRR1161874
SRR1161875
SRR1161876
SRR1161877
SRR1161878
SRR1161879
SRR1161880
SRR1161881
SRR1161882
SRR1161883
SRR1161884
SRR1161885
SRR1161886
SRR1161887
SRR1161888
SRR1161889
SRR1161890
SRR1161891
SRR1161892
SRR1161893
SRR1161894
SRR1161895
SRR1161896
SRR1161897
SRR1161898
SRR1161899
SRR1161900
SRR1161901
SRR1161902
SRR1161903
SRR1161904
SRR1161905
SRR1161906
SRR1161907
SRR1161908
SRR1161909
SRR1161910
SRR1161911
SRR1161912
SRR1161913
SRR1161914
SRR1161915
SRR1161916
SRR1161917
SRR1161918
SRR1161919
SRR1161920
SRR1161921
SRR1161922
SRR1161923
SRR1161924
SRR1161925
SRR1161926
SRR1161927
SRR1161928
SRR1161929
SRR1161930
SRR1161931
SRR1161932
SRR1161933
SRR1161934
SRR1161935
SRR1161936
SRR1161937
SRR1161938
SRR1161939
SRR1161940
SRR1161941
SRR1161942
SRR1161943
SRR1161944
SRR1161945
SRR1161946
SRR1161947
SRR1161948
SRR1161949
SRR1161950
SRR1161951
SRR1161952
SRR1161953
SRR1161954
SRR1161955
SRR1161956
SRR1161957
SRR1161958
SRR1161959
SRR1161960
SRR1161961
SRR1161962
SRR1161963
SRR1161964
SRR1161965
SRR1161966
SRR1161967
SRR1161968
SRR1161969
SRR1161970
SRR1161971
SRR1161972
SRR1161973
SRR1161974
SRR1161975
SRR1161976
SRR1161977
SRR1161978
SRR1161979
SRR1161980
SRR1161981
SRR1161982
SRR1161983
SRR1161984
SRR1161985
SRR1161986
SRR1161987
SRR1161988
SRR1161989
SRR1161990
SRR1161991
SRR1161992
SRR1161993
SRR1161994
SRR1161995
SRR1161996
SRR1161997
SRR1161998
SRR1161999
SRR1162000
SRR1162001
SRR1162002
SRR1162003
SRR1162004
SRR1162005
SRR1162006
SRR1162007
SRR1162008
SRR1162009
SRR1162010
SRR1162011
SRR1162012
SRR1162013
SRR1162014
SRR1162015
SRR1162016
SRR1162017
SRR1162018
SRR1162019
SRR1162020
SRR1162021
SRR1162022
SRR1162023
SRR1162024
SRR1162025
SRR1162026
SRR1162027
SRR1162028
SRR1162029
SRR1162030
SRR1162031
SRR1162032
SRR1162033
SRR1162034
SRR1162035
SRR1162036
SRR1162037
SRR1162038
SRR1162039
SRR1162040
SRR1162041
SRR1162042
SRR1162043
SRR1162044
SRR1162045
SRR1162046
SRR1162047
SRR1162048
SRR1162049
SRR1162050
SRR1162051
SRR1162052
SRR1162053
SRR1162054
SRR1162055
SRR1162056
SRR1162057
SRR1162058
SRR1162059
SRR1162060
SRR1162061
SRR1162062
SRR1162063
SRR1162064
SRR1162065
SRR1162066
SRR1162067
SRR1162068
SRR1162069
SRR1162070
SRR1162071
SRR1162072
SRR1162073
SRR1162074
SRR1162075
SRR1162076
SRR1162077
SRR1162078
SRR1162079
SRR1162080
SRR1162081
SRR1162082
SRR1162083
SRR1162084
SRR1162085
SRR1162086
SRR1162087
SRR1162088
SRR1162090
SRR1162091
SRR1162092
SRR1162093
SRR1162094
SRR1162095
SRR1162096
SRR1162097
SRR1162098
SRR1162099
SRR1162100
SRR1162101
SRR1162102
SRR1162103
SRR1162104
SRR1162105
SRR1162106
SRR1162107
SRR1162108
SRR1162109
SRR1162110
SRR1162111
SRR1162112
SRR1162113
SRR1162114
SRR1162115
SRR1162116
SRR1162117
SRR1162118
SRR1162119
SRR1162120
SRR1162121
SRR1162122
SRR1162123
SRR1162124
SRR1162125
SRR1162126
SRR1162127
SRR1162128
SRR1162129
SRR1162130
SRR1162131
SRR1162132
SRR1162133
SRR1162134
SRR1162135
SRR1162136
SRR1162137
SRR1162138
SRR1162139
SRR1162140
SRR1162141
SRR1162142
SRR1162143
SRR1162144
SRR1162145
SRR1162146
SRR1162147
SRR1162148
SRR1162149
SRR1162150
SRR1162151
SRR1162152
SRR1162153
SRR1162154
SRR1162155
SRR1162156
SRR1162157
SRR1162158
SRR1162159
SRR1162160
SRR1162161
SRR1162162
SRR1162163
SRR1162164
SRR1162165
SRR1162166
SRR1162167
SRR1162168
SRR1162169
SRR1162170
SRR1162171
SRR1162172
SRR1162173
SRR1162174
SRR1162175
SRR1162176
SRR1162177
SRR1162178
SRR1162179
SRR1162180
SRR1162181
SRR1162182
SRR1162183
SRR1162184
SRR1162185
SRR1162186
SRR1162187
SRR1162188
SRR1162189
SRR1162190
SRR1162191
SRR1162192
SRR1162193
SRR1162194
SRR1162195
SRR1162196
SRR1162197
SRR1162198
SRR1162199
SRR1162200
SRR1162201
SRR1162202
SRR1162203
SRR1162204
SRR1162205
SRR1162206
SRR1162207
SRR1162208
SRR1162209
SRR1162210
SRR1162211
SRR1162212
SRR1162213
SRR1162214
SRR1162215
SRR1162216
SRR1162217
SRR1162218
SRR1162219
SRR1162220
SRR1162221
SRR1162222
SRR1162223
SRR1162224
SRR1162225
SRR1162226
SRR1162227
SRR1162228
SRR1162229
SRR1162230
SRR1162231
SRR1162232
SRR1162233
SRR1162234
SRR1162235
SRR1162236
SRR1162237
SRR1162238
SRR1162239
SRR1162240
SRR1162241
SRR1162242
SRR1162243
SRR1162244
SRR1162245
SRR1162246
SRR1170682
SRR1171794
SRR1171795
SRR1171796
SRR1171797
SRR1171798
SRR1171799
SRR1171800
SRR1171801
SRR1179956
SRR1179957
SRR1179958
SRR1179959
SRR1179960
SRR1179961
SRR1179962
SRR1179963
SRR1179964
SRR1179965
SRR1179966
SRR1179967
SRR1179968
SRR1179969
SRR1179970
SRR1179971
SRR1179972
SRR1179973
SRR1179974
SRR1179975
SRR1179976
SRR1179977
SRR1179978
SRR1179979
SRR1179980
SRR1179981
SRR1179982
SRR1179983
SRR1179984
SRR1179985
SRR1179986
SRR1179987
SRR1179988
SRR1179989
SRR1179990
SRR1179991
SRR1179992
SRR1179993
SRR1179994
SRR1179995
SRR1179996
SRR1179997
SRR1179998
SRR1179999
SRR1180000
SRR1180001
SRR1180002
SRR1180003
SRR1180004
SRR1180005
SRR1180006
SRR1180007
SRR1180008
SRR1180009
SRR1184187
SRR1184188
SRR1184189
SRR1184190
SRR1184191
SRR1184192
SRR1187932
SRR1187933
SRR1187934
SRR1187935
SRR1188593
SRR1188594
SRR1188595
SRR1188596
SRR1190492
SRR1190493
SRR1190494
SRR1190495
SRR1192255
SRR1192256
SRR1192257
SRR1192258
SRR1192259
SRR1192260
SRR1201632
SRR1201633
SRR1207194
SRR1207195
SRR1207196
SRR1207197
SRR1207198
SRR1207199
SRR1207200
SRR1207201
SRR1231505
SRR1231506
SRR1231507
SRR1231508
SRR1231509
SRR1231510
SRR1231511
SRR1232476
SRR1232477
SRR1232478
SRR1232479
SRR1232480
SRR1232481
SRR1232482
SRR1232483
SRR1232488
SRR1232489
SRR1232490
SRR1238076
SRR1238088
SRR1238675
SRR1238676
SRR1238677
SRR1238678
SRR1238679
SRR1238680
SRR1238681
SRR1238682
SRR1239314
SRR1239315
SRR1257389
SRR1257390
SRR1257391
SRR1257392
SRR1257393
SRR1257394
SRR1257395
SRR1257396
SRR1257397
SRR1257398
SRR1257399
SRR1257400
SRR1257401
SRR1257402
SRR1257403
SRR1257404
SRR1257405
SRR1257406
SRR1257407
SRR1257408
SRR1260032
SRR1260033
SRR1260034
SRR1260035
SRR1260036
SRR1260037
SRR1260038
SRR1261351
SRR1261509
SRR1264830
SRR1264831
SRR1264832
SRR1264833
SRR1264834
SRR1264835
SRR1264836
SRR1264837
SRR1264838
SRR1264839
SRR1264840
SRR1264841
SRR1264842
SRR1264843
SRR1264844
SRR1264845
SRR1264846
SRR1264847
SRR1264848
SRR1264849
SRR1264850
SRR1264851
SRR1264852
SRR1264853
SRR1264854
SRR1264855
SRR1264856
SRR1264857
SRR1264858
SRR1264859
SRR1264860
SRR1264861
SRR1264862
SRR1264863
SRR1264864
SRR1264865
SRR1264866
SRR1264867
SRR1264868
SRR1264869
SRR1264870
SRR1264871
SRR1264872
SRR1264873
SRR1264874
SRR1264875
SRR1264876
SRR1264877
SRR1264878
SRR1264879
SRR1264880
SRR1264881
SRR1264882
SRR1264883
SRR1264884
SRR1264885
SRR1264886
SRR1264887
SRR1264888
SRR1264889
SRR1264890
SRR1264891
SRR1264892
SRR1264893
SRR1264894
SRR1264895
SRR1264896
SRR1264897
SRR1264898
SRR1264899
SRR1264900
SRR1264901
SRR1264902
SRR1264903
SRR1264904
SRR1264905
SRR1264906
SRR1264907
SRR1264908
SRR1264909
SRR1264910
SRR1264911
SRR1264912
SRR1266259
SRR1266836
SRR1266837
SRR1266838
SRR1266839
SRR1266840
SRR1266841
SRR1266842
SRR1266843
SRR1266844
SRR1266845
SRR1266846
SRR1266847
SRR1266848
SRR1266849
SRR1266850
SRR1266851
SRR1266852
SRR1266853
SRR1266854
SRR1266855
SRR1266856
SRR1266857
SRR1266858
SRR1282132
SRR1282133
SRR1282134
SRR1282135
SRR1283200
SRR1283201
SRR1283202
SRR1283203
SRR1283943
SRR1283944
SRR1283945
SRR1286088
SRR1287663
SRR1287664
SRR1287665
SRR1287666
SRR1287667
SRR1287668
SRR1287669
SRR1287670
SRR1287671
SRR1287672
SRR1287673
SRR1287674
SRR1287675
SRR1287676
SRR1287677
SRR1287678
SRR1290846
SRR1290847
SRR1290848
SRR1290850
SRR1290851
SRR1290852
SRR1292205
SRR1292206
SRR1292207
SRR1292208
SRR1292209
SRR1292210
SRR1292874
SRR1292875
SRR1292876
SRR1292877
SRR1292878
SRR1292879
SRR1298719
SRR1298720
SRR1298721
SRR1298722
SRR1298723
SRR1298724
SRR1298725
SRR1298726
SRR1298727
SRR1298728
SRR1298729
SRR1299117
SRR1299118
SRR1299119
SRR1299120
SRR1299121
SRR1299122
SRR1302268
SRR1302269
SRR1302270
SRR1302271
SRR1302272
SRR1302273
SRR1307153
SRR1307154
SRR1307155
SRR1307156
SRR1307157
SRR1307158
SRR1342203
SRR1342204
SRR1342205
SRR1342206
SRR1393708
SRR1393717
SRR1421918
SRR1421919
SRR1421920
SRR1421921
SRR1421922
SRR1421923
SRR1421924
SRR1421925
SRR1425926
SRR1425927
SRR1425928
SRR1425929
SRR1463325
SRR1463326
SRR1463327
SRR1463328
SRR1463329
SRR1463330
SRR1463331
SRR1463332
SRR1463333
SRR1463334
SRR1463335
SRR1496188
SRR1496421
SRR1496639
SRR1496762
SRR1497126
SRR1497245
SRR1497777
SRR1497919
SRR1503848
SRR1503849
SRR1503850
SRR1503851
SRR1503852
SRR1503853
SRR1503854
SRR1503855
SRR1508238
SRR1508239
SRR1508240
SRR1508241
SRR1508242
SRR1508243
SRR1508244
SRR1508245
SRR1508246
SRR1508247
SRR1508369
SRR1508370
SRR1508371
SRR1508372
SRR1508373
SRR1508374
SRR1508375
SRR1508376
SRR1508377
SRR1508378
SRR1508379
SRR1508380
SRR1508381
SRR1508382
SRR1508383
SRR1508384
SRR1508458
SRR1508459
SRR1508460
SRR1508461
SRR1508462
SRR1508463
SRR1508464
SRR1508465
SRR1508466
SRR1508467
SRR1508468
SRR1521947
SRR1521948
SRR1521949
SRR1521950
SRR1523303
SRR1523304
SRR1523305
SRR1523306
SRR1523307
SRR1523308
SRR1523309
SRR1523310
SRR1523311
SRR1523312
SRR1523313
SRR1523314
SRR1523315
SRR1523316
SRR1523317
SRR1523318
SRR1523319
SRR1523320
SRR1523321
SRR1523322
SRR1523323
SRR1523324
SRR1523325
SRR1523326
SRR1523883
SRR1523884
SRR1523885
SRR1523886
SRR1523887
SRR1523888
SRR1523889
SRR1523890
SRR1523891
SRR1523892
SRR1523893
SRR1523894
SRR1523895
SRR1523896
SRR1523897
SRR1523898
SRR1523899
SRR1523900
SRR1523901
SRR1523902
SRR1523903
SRR1523904
SRR1523905
SRR1523906
SRR1523907
SRR1523908
SRR1523909
SRR1523910
SRR1523911
SRR1523912
SRR1523913
SRR1523914
SRR1523915
SRR1523916
SRR1523917
SRR1523918
SRR1523919
SRR1523920
SRR1523921
SRR1523922
SRR1523923
SRR1523924
SRR1523925
SRR1523926
SRR1523927
SRR1523928
SRR1523929
SRR1523930
SRR1523931
SRR1523932
SRR1523933
SRR1523934
SRR1523935
SRR1523936
SRR1523937
SRR1523938
SRR1523939
SRR1523940
SRR1523941
SRR1523942
SRR1523943
SRR1523944
SRR1523945
SRR1523946
SRR1523947
SRR1523948
SRR1523949
SRR1523950
SRR1523951
SRR1523952
SRR1523953
SRR1523954
SRR1524935
SRR1524938
SRR1524940
SRR1524941
SRR1524945
SRR1524946
SRR1525115
SRR1525116
SRR1525117
SRR1525118
SRR1548682
SRR1548683
SRR1548684
SRR1548685
SRR1548686
SRR1548687
SRR1548688
SRR1548689
SRR1548690
SRR1548691
SRR1548692
SRR1548693
SRR1548694
SRR1548695
SRR1548696
SRR1548697
SRR1548698
SRR1548699
SRR1548700
SRR1548701
SRR1548702
SRR1548703
SRR1548704
SRR1548705
SRR1559345
SRR1559346
SRR1560251
SRR1560252
SRR1560253
SRR1560254
SRR1560255
SRR1560256
SRR1560257
SRR1560258
SRR1560259
SRR1560260
SRR1560261
SRR1560262
SRR1560610
SRR1560611
SRR1560612
SRR1560613
SRR1560614
SRR1560615
SRR1560616
SRR1560617
SRR1560618
SRR1564469
SRR1564470
SRR1564471
SRR1564472
SRR1564473
SRR1564474
SRR1572730
SRR1572731
SRR1572732
SRR1572733
SRR1574028
SRR1574689
SRR1574694
SRR1575156
SRR1575168
SRR1575169
SRR1575179
SRR1575204
SRR1575207
SRR1575213
SRR1575214
SRR1575215
SRR1575220
SRR1575225
SRR1575314
SRR1576069
SRR1576251
SRR1577101
SRR1578854
SRR1578855
SRR1578856
SRR1578857
SRR1578858
SRR1578859
SRR1578860
SRR1578861
SRR1578862
SRR1578863
SRR1578864
SRR1578865
SRR1578866
SRR1578867
SRR1578868
SRR1578869
SRR1578870
SRR1578871
SRR1578872
SRR1578873
SRR1578874
SRR1578875
SRR1578876
SRR1578877
SRR1580554
SRR1580555
SRR1580556
SRR1580557
SRR1580558
SRR1580559
SRR1580560
SRR1580561
SRR1580562
SRR1580563
SRR1580564
SRR1580565
SRR1580566
SRR1580567
SRR1580568
SRR1580569
SRR1580570
SRR1580571
SRR1580572
SRR1580573
SRR1580574
SRR1580575
SRR1580576
SRR1580577
SRR1581015
SRR1581016
SRR1581017
SRR1582209
SRR1583556
SRR1583579
SRR1584414
SRR1584415
SRR1584416
SRR1584460
SRR1584461
SRR1584462
SRR1584463
SRR1585303
SRR1585304
SRR1585305
SRR1595557
SRR1595569
SRR1595601
SRR1596299
SRR1596300
SRR1596305
SRR1596343
SRR1596344
SRR1596345
SRR1596346
SRR1596347
SRR1596348
SRR1596349
SRR1596350
SRR1596351
SRR1598765
SRR1598766
SRR1598767
SRR1606325
SRR1608973
SRR1608977
SRR1609063
SRR1609064
SRR1609065
SRR1610294
SRR1610295
SRR1610296
SRR1610297
SRR1610298
SRR1610299
SRR1610300
SRR1610301
SRR1610302
SRR1610303
SRR1610304
SRR1610305
SRR1610306
SRR1610307
SRR1610308
SRR1610309
SRR1610310
SRR1610311
SRR1610312
SRR1610313
SRR1610314
SRR1610315
SRR1610316
SRR1610317
SRR1610318
SRR1610319
SRR1610320
SRR1610321
SRR1610322
SRR1610323
SRR1610324
SRR1610325
SRR1610326
SRR1610327
SRR1610328
SRR1610329
SRR1610478
SRR1610479
SRR1610480
SRR1610481
SRR1610482
SRR1610483
SRR1610484
SRR1610485
SRR1610486
SRR1610487
SRR1610488
SRR1610489
SRR1610490
SRR1610491
SRR1610492
SRR1610493
SRR1610494
SRR1610495
SRR1610496
SRR1610497
SRR1610498
SRR1610499
SRR1610500
SRR1610501
SRR1610502
SRR1610503
SRR1610504
SRR1610505
SRR1610506
SRR1610507
SRR1610508
SRR1613921
SRR1613922
SRR1613923
SRR1613924
SRR1613925
SRR1613926
SRR1613927
SRR1613928
SRR1613929
SRR1613930
SRR1617516
SRR1617517
SRR1617518
SRR1617519
SRR1617520
SRR1617521
SRR1617522
SRR1617523
SRR1617524
SRR1617525
SRR1617526
SRR1617527
SRR1618838
SRR1618840
SRR1618843
SRR1618845
SRR1618855
SRR1618856
SRR1618857
SRR1618858
SRR1618887
SRR1618888
SRR1618889
SRR1618890
SRR1618891
SRR1618892
SRR1618893
SRR1618894
SRR1618895
SRR1634274
SRR1634275
SRR1634276
SRR1634277
SRR1634278
SRR1634279
SRR1640366
SRR1640367
SRR1640370
SRR1640371
SRR1652313
SRR1652314
SRR1652315
SRR1652316
SRR1652317
SRR1654353
SRR1654354
SRR1654355
SRR1654356
SRR1654357
SRR1654358
SRR1654359
SRR1654360
SRR1654361
SRR1654362
SRR1654363
SRR1654364
SRR1654365
SRR1654366
SRR1654367
SRR1654368
SRR1655097
SRR1655098
SRR1655099
SRR1655100
SRR1655101
SRR1655102
SRR1655104
SRR1655105
SRR1655106
SRR1655107
SRR1655108
SRR1655109
SRR1655110
SRR1655111
SRR1655112
SRR1655113
SRR1655114
SRR1655115
SRR1655116
SRR1655117
SRR1655118
SRR1655119
SRR1655120
SRR1655121
SRR1657473
SRR1657474
SRR1657475
SRR1659921
SRR1659922
SRR1660397
SRR1660398
SRR1661473
SRR1661474
SRR1661475
SRR1661476
SRR1661477
SRR1661478
SRR1661483
SRR1661484
SRR1662130
SRR1662131
SRR1662132
SRR1662133
SRR1662134
SRR1662135
SRR1662136
SRR1662137
SRR1662138
SRR1662139
SRR1662140
SRR1662141
SRR167709
SRR167710
SRR167711
SRR1687075
SRR1687076
SRR1687077
SRR1687078
SRR1688325
SRR1688326
SRR1688327
SRR1688328
SRR1688425
SRR1688426
SRR1688427
SRR1688429
SRR1696828
SRR1696829
SRR1696830
SRR1696831
SRR1696832
SRR1696833
SRR1696834
SRR1696835
SRR1696836
SRR1696837
SRR1696838
SRR1696839
SRR1696840
SRR1696841
SRR1696842
SRR1696843
SRR1696844
SRR1696845
SRR1696846
SRR1696847
SRR1696848
SRR1696849
SRR1696850
SRR1696851
SRR1696852
SRR1696853
SRR1696854
SRR1696855
SRR1696856
SRR1696857
SRR1696858
SRR1696859
SRR1696860
SRR1696861
SRR1696862
SRR1696863
SRR1696864
SRR1696865
SRR1696866
SRR1722713
SRR1724088
SRR1724089
SRR1724091
SRR1726960
SRR1726961
SRR1726962
SRR1726963
SRR1726964
SRR1726965
SRR1726966
SRR1726967
SRR1726968
SRR1726969
SRR1726970
SRR1726971
SRR1726972
SRR1726973
SRR1726974
SRR1726975
SRR1726976
SRR1726977
SRR1726978
SRR1726979
SRR1726980
SRR1726981
SRR1726982
SRR1726983
SRR1726984
SRR1726985
SRR1726986
SRR1726987
SRR1726988
SRR1726989
SRR1726990
SRR1726991
SRR1726992
SRR1726993
SRR1726994
SRR1726995
SRR1726996
SRR1726997
SRR1726998
SRR1726999
SRR1727000
SRR1727001
SRR1727002
SRR1732727
SRR1732728
SRR1732729
SRR1732730
SRR1732731
SRR1732732
SRR1732733
SRR1732734
SRR1732735
SRR1732736
SRR1734298
SRR1734299
SRR1734300
SRR1734301
SRR1734302
SRR1734303
SRR1734304
SRR1734305
SRR1734306
SRR1734307
SRR1734308
SRR1734309
SRR1734310
SRR1734311
SRR1734312
SRR1734313
SRR1734314
SRR1734315
SRR1734316
SRR1734317
SRR1734318
SRR1734319
SRR1734320
SRR1734321
SRR1734322
SRR1734323
SRR1734324
SRR1734325
SRR1734326
SRR1734327
SRR1734689
SRR1734690
SRR1734691
SRR1734692
SRR1734693
SRR1734694
SRR1734695
SRR1734696
SRR1734697
SRR1734698
SRR1734699
SRR1734700
SRR1734701
SRR1734702
SRR1734703
SRR1734704
SRR1734705
SRR1734706
SRR1734707
SRR1734708
SRR1734709
SRR1734710
SRR1734711
SRR1734712
SRR1736203
SRR1736204
SRR1736205
SRR1736206
SRR1736207
SRR1736208
SRR1736209
SRR1736210
SRR1736211
SRR1736212
SRR1736213
SRR1736214
SRR1736215
SRR1736216
SRR1736217
SRR1736218
SRR1736219
SRR1736220
SRR1736221
SRR1737273
SRR1737274
SRR1738104
SRR1738105
SRR1738106
SRR1738107
SRR1738108
SRR1738109
SRR1738110
SRR1738111
SRR1738112
SRR1738113
SRR1738114
SRR1738115
SRR1738116
SRR1738117
SRR1738118
SRR1738119
SRR1738120
SRR1738121
SRR1738122
SRR1738123
SRR1738124
SRR1738125
SRR1738126
SRR1738127
SRR1738128
SRR1738129
SRR1738130
SRR1738131
SRR1738132
SRR1738133
SRR1738134
SRR1738135
SRR1738136
SRR1738137
SRR1738138
SRR1738139
SRR1738140
SRR1738141
SRR1738142
SRR1738143
SRR1738144
SRR1738145
SRR1738146
SRR1738147
SRR1738148
SRR1738149
SRR1738150
SRR1738151
SRR1740401
SRR1740402
SRR1740403
SRR1740404
SRR1740405
SRR1740406
SRR1740407
SRR1740408
SRR1740409
SRR1744350
SRR1744351
SRR1744352
SRR1744353
SRR1744354
SRR1744355
SRR1744356
SRR1744357
SRR1744358
SRR1744359
SRR1744360
SRR1744361
SRR1744362
SRR1744363
SRR1744364
SRR1744365
SRR1744366
SRR1744367
SRR1744368
SRR1744369
SRR1744370
SRR1744371
SRR1744372
SRR1744373
SRR1744374
SRR1744375
SRR1744376
SRR1744377
SRR1744378
SRR1744379
SRR1744380
SRR1744381
SRR1744382
SRR1744383
SRR1744384
SRR1744385
SRR1744386
SRR1744387
SRR1744389
SRR1744390
SRR1744391
SRR1744392
SRR1744393
SRR1744394
SRR1744395
SRR1744396
SRR1744397
SRR1744398
SRR1744399
SRR1744400
SRR1744401
SRR1744402
SRR1744403
SRR1744404
SRR1744405
SRR1744406
SRR1744407
SRR1744408
SRR1744409
SRR1744410
SRR1744411
SRR1744412
SRR1752176
SRR1752177
SRR1752178
SRR1752179
SRR1752180
SRR1752181
SRR1752182
SRR1752183
SRR1752184
SRR1752185
SRR1752186
SRR1752187
SRR1752188
SRR1752189
SRR1752190
SRR1752191
SRR1752192
SRR1752193
SRR1752194
SRR1752195
SRR1752196
SRR1752197
SRR1760094
SRR1760095
SRR1760096
SRR1760106
SRR1760129
SRR1760141
SRR1760160
SRR1760170
SRR1760171
SRR1760172
SRR1760173
SRR1760174
SRR1760175
SRR1760176
SRR1760177
SRR1760178
SRR1760179
SRR1760180
SRR1760181
SRR1760182
SRR1760183
SRR1760184
SRR1760185
SRR1760186
SRR1760187
SRR1760188
SRR1760189
SRR1760190
SRR1760191
SRR1760192
SRR1760193
SRR1760194
SRR1760195
SRR1760196
SRR1760198
SRR1760199
SRR1760200
SRR1760201
SRR1760202
SRR1760203
SRR1760204
SRR1760205
SRR1760206
SRR1760208
SRR1760209
SRR1760210
SRR1761506
SRR1761507
SRR1761508
SRR1761509
SRR1761510
SRR1761511
SRR1761512
SRR1761513
SRR1761514
SRR1761515
SRR1761516
SRR1761517
SRR1761518
SRR1761519
SRR1761520
SRR1761521
SRR1761522
SRR1761523
SRR1763900
SRR1763901
SRR1768370
SRR1768383
SRR1768384
SRR1768401
SRR1768402
SRR1768403
SRR1768406
SRR1768407
SRR1768408
SRR1768409
SRR1768410
SRR1768411
SRR1772409
SRR1772410
SRR1772411
SRR1772412
SRR1772413
SRR1772414
SRR1773555
SRR1773556
SRR1773557
SRR1773558
SRR1773559
SRR1773560
SRR1773561
SRR1773562
SRR1773563
SRR1773564
SRR1773565
SRR1773566
SRR1773567
SRR1773568
SRR1773569
SRR1773570
SRR1773571
SRR1773572
SRR1773573
SRR1773574
SRR1773575
SRR1773576
SRR1773577
SRR1773578
SRR1773579
SRR1773580
SRR1773581
SRR1773582
SRR1773583
SRR1773584
SRR1773585
SRR1773586
SRR1773587
SRR1781601
SRR1781602
SRR1781769
SRR1781770
SRR1781771
SRR1781772
SRR1791608
SRR1791609
SRR1791616
SRR1791619
SRR1791620
SRR1791621
SRR1791622
SRR1791623
SRR1791624
SRR1791625
SRR1791626
SRR1791627
SRR1792924
SRR1792925
SRR1792926
SRR1792927
SRR1792928
SRR1792929
SRR1793478
SRR1793479
SRR1793480
SRR1793481
SRR1793482
SRR1793483
SRR1793484
SRR1793485
SRR1793486
SRR1793487
SRR1793488
SRR1793489
SRR1793490
SRR1793491
SRR1793492
SRR1793493
SRR1793494
SRR1793495
SRR1793496
SRR1793497
SRR1793498
SRR1793499
SRR1793500
SRR1793501
SRR1793502
SRR1793503
SRR1793504
SRR1793505
SRR1793506
SRR1793507
SRR1793508
SRR1793509
SRR1802164
SRR1802165
SRR1802166
SRR1802167
SRR1802168
SRR1802169
SRR1802170
SRR1802171
SRR1802172
SRR1802173
SRR1810778
SRR1810779
SRR1810780
SRR1810781
SRR1810782
SRR1810783
SRR1811524
SRR1811525
SRR1811526
SRR1811527
SRR1811528
SRR1811529
SRR1811530
SRR1811531
SRR1811532
SRR1811533
SRR1811534
SRR1811535
SRR1811536
SRR1811537
SRR1811538
SRR1811539
SRR1811540
SRR1811541
SRR1811542
SRR1811543
SRR1811544
SRR1811545
SRR1811546
SRR1811547
SRR1814038
SRR1814039
SRR1814040
SRR1814041
SRR1818387
SRR1818388
SRR1818389
SRR1818390
SRR1818391
SRR1818392
SRR1818393
SRR1818394
SRR1818395
SRR1818396
SRR1818397
SRR1818398
SRR1821008
SRR1821048
SRR1821071
SRR1821085
SRR1821156
SRR1821172
SRR1822367
SRR1871481
SRR1871482
SRR1871483
SRR1871484
SRR1871485
SRR1871486
SRR189800
SRR189801
SRR189802
SRR189803
SRR189804
SRR189805
SRR189806
SRR189807
SRR189808
SRR189809
SRR189810
SRR189811
SRR189812
SRR189813
SRR1909019
SRR1909020
SRR1909021
SRR1909022
SRR1909023
SRR1909024
SRR1909025
SRR1909026
SRR1909027
SRR1909028
SRR1909029
SRR1909030
SRR1915004
SRR1915974
SRR1915975
SRR1915976
SRR1917155
SRR1917169
SRR1917193
SRR1917195
SRR1917196
SRR1917198
SRR1917200
SRR1917201
SRR1917203
SRR1917204
SRR1917205
SRR1917206
SRR1931614
SRR1931615
SRR1931616
SRR1931617
SRR1931618
SRR1931619
SRR1931620
SRR1931749
SRR1931773
SRR1931776
SRR1942839
SRR1942840
SRR1942841
SRR1942842
SRR1942843
SRR1942844
SRR1942845
SRR1942846
SRR1942847
SRR1942848
SRR1942849
SRR1942850
SRR1942851
SRR1942852
SRR1942853
SRR1942854
SRR1942855
SRR1942856
SRR1942857
SRR1942858
SRR1942859
SRR1942860
SRR1942861
SRR1942862
SRR1942863
SRR1942864
SRR1942865
SRR1942866
SRR1942867
SRR1942868
SRR1942869
SRR1942870
SRR1942871
SRR1942872
SRR1942873
SRR1942874
SRR1947380
SRR1947381
SRR1947382
SRR1947481
SRR1947482
SRR1947483
SRR1947735
SRR1947736
SRR1947747
SRR1947748
SRR1947749
SRR1947750
SRR1947751
SRR1947752
SRR1947753
SRR1947766
SRR1947767
SRR1947768
SRR1947769
SRR1947770
SRR1947771
SRR1947772
SRR1947773
SRR1947774
SRR1947853
SRR1947854
SRR1947855
SRR1947856
SRR1947857
SRR1947858
SRR1947859
SRR1947860
SRR1947861
SRR1954919
SRR1954920
SRR1954930
SRR1954937
SRR1954940
SRR1954941
SRR1957325
SRR1957326
SRR1957327
SRR1958700
SRR1958702
SRR1958703
SRR1958704
SRR1958705
SRR1958706
SRR1958708
SRR1958709
SRR1958710
SRR1958711
SRR1958712
SRR1958713
SRR1958714
SRR1958715
SRR1958716
SRR1958717
SRR1964991
SRR1964992
SRR1964993
SRR1964994
SRR1964995
SRR1964996
SRR1964997
SRR1964998
SRR1964999
SRR1965000
SRR1965001
SRR1965002
SRR1970633
SRR1970634
SRR1970635
SRR1970636
SRR1970637
SRR1970638
SRR1970639
SRR1970640
SRR1970641
SRR1970642
SRR1970643
SRR1970644
SRR1976466
SRR1976467
SRR1976468
SRR1976469
SRR1976470
SRR1976471
SRR1976472
SRR1976473
SRR1976474
SRR1976475
SRR1976476
SRR1976477
SRR1976478
SRR1976479
SRR1976480
SRR1976481
SRR1976482
SRR1976483
SRR1976484
SRR1976485
SRR1976486
SRR1976487
SRR1976488
SRR1976489
SRR1976490
SRR1976491
SRR1976492
SRR1976493
SRR1976494
SRR1976495
SRR1976496
SRR1976497
SRR1976498
SRR1976499
SRR1976500
SRR1976501
SRR1979100
SRR1979105
SRR1982451
SRR1982452
SRR1982453
SRR1982454
SRR1984527
SRR1984528
SRR1984530
SRR1984531
SRR1984532
SRR1984535
SRR1984536
SRR1984538
SRR1984540
SRR1984541
SRR1984543
SRR1984544
SRR1984595
SRR1984596
SRR1984597
SRR1984598
SRR2000035
SRR2000036
SRR2003655
SRR2003656
SRR2003657
SRR2008135
SRR2008136
SRR2008137
SRR2008138
SRR2008139
SRR2008140
SRR2014751
SRR2014752
SRR2014753
SRR2014754
SRR2014755
SRR2014756
SRR2014757
SRR2014758
SRR2014759
SRR2014760
SRR2014761
SRR2014762
SRR2014763
SRR2014764
SRR2014765
SRR2014766
SRR2016838
SRR2016843
SRR2016846
SRR2016853
SRR2016855
SRR2016859
SRR2016861
SRR2016862
SRR2016864
SRR2016890
SRR2016892
SRR2016894
SRR2016895
SRR2016897
SRR2033948
SRR2033949
SRR2033950
SRR2033951
SRR2033952
SRR2033953
SRR2037319
SRR2037320
SRR2037321
SRR2037322
SRR2037323
SRR2037324
SRR2037325
SRR2037326
SRR2037327
SRR2037328
SRR2037329
SRR2037330
SRR2037331
SRR2037332
SRR2037333
SRR2037334
SRR2037335
SRR2037336
SRR2037337
SRR2037338
SRR2037339
SRR2037340
SRR2037341
SRR2037342
SRR2037343
SRR2037344
SRR2037345
SRR2037346
SRR2037347
SRR2037348
SRR2037349
SRR2037350
SRR2037351
SRR2037352
SRR2037353
SRR2037354
SRR2037355
SRR2037356
SRR2037357
SRR2037358
SRR2037359
SRR2037360
SRR2037361
SRR2037362
SRR2037363
SRR2037364
SRR2037365
SRR2037366
SRR2037367
SRR2037368
SRR2037369
SRR2039793
SRR2039794
SRR2042819
SRR2042820
SRR2042821
SRR2042822
SRR2042823
SRR2042824
SRR2042825
SRR2042826
SRR2042827
SRR2042828
SRR2042829
SRR2042830
SRR2042831
SRR2042892
SRR2042893
SRR2042894
SRR2042895
SRR2042896
SRR2042898
SRR2042899
SRR2042900
SRR2042901
SRR2042902
SRR2042903
SRR2042904
SRR2042905
SRR2042906
SRR2042907
SRR2042908
SRR2042913
SRR2042914
SRR2042915
SRR2046521
SRR2046522
SRR2046523
SRR2046524
SRR2046525
SRR2046526
SRR2046527
SRR2046528
SRR2060631
SRR2060632
SRR2060634
SRR2060715
SRR2060717
SRR2060719
SRR2061397
SRR2061398
SRR2061399
SRR2061400
SRR2061401
SRR2061402
SRR2061403
SRR2061405
SRR2061406
SRR2062261
SRR2062263
SRR2062264
SRR2062265
SRR2062266
SRR2062267
SRR2062268
SRR2062269
SRR2062271
SRR2062272
SRR2062273
SRR2072388
SRR2072389
SRR2072390
SRR2072391
SRR2072392
SRR2072393
SRR2072394
SRR2072395
SRR2072396
SRR2072397
SRR2072398
SRR2072399
SRR2072400
SRR2072401
SRR2072402
SRR2072403
SRR2072404
SRR2072405
SRR2072406
SRR2072407
SRR2072408
SRR2072409
SRR2072410
SRR2072411
SRR2072412
SRR2072413
SRR2072414
SRR2072415
SRR2072416
SRR2072417
SRR2072418
SRR2072419
SRR2072420
SRR2072421
SRR2072422
SRR2072423
SRR2072424
SRR2072425
SRR2072426
SRR2072427
SRR2072428
SRR2072429
SRR2072430
SRR2072431
SRR2072432
SRR2072433
SRR2072434
SRR2072435
SRR2072436
SRR2072437
SRR2072438
SRR2072439
SRR2072440
SRR2072441
SRR2072442
SRR2072443
SRR2072444
SRR2072445
SRR2072446
SRR2072447
SRR2072448
SRR2072449
SRR2072450
SRR2072451
SRR2072455
SRR2072456
SRR2072457
SRR2072458
SRR2072459
SRR2072460
SRR2072461
SRR2072462
SRR2072463
SRR2072464
SRR2072465
SRR2072466
SRR2072473
SRR2072474
SRR2072475
SRR2072476
SRR2072717
SRR2072718
SRR2072719
SRR2072720
SRR2072721
SRR2072722
SRR2072723
SRR2072724
SRR2072725
SRR2072726
SRR2072727
SRR2072728
SRR2072729
SRR2072730
SRR2072731
SRR2072732
SRR2072733
SRR2073141
SRR2073142
SRR2073143
SRR2073144
SRR2073145
SRR2073146
SRR2073174
SRR2073176
SRR2073179
SRR2075815
SRR2075816
SRR2075819
SRR2075821
SRR2079771
SRR2079772
SRR2079773
SRR2079774
SRR2079775
SRR2079776
SRR2079777
SRR2079778
SRR2079779
SRR2079780
SRR2079781
SRR2079782
SRR2079783
SRR2079784
SRR2079785
SRR2079786
SRR2079787
SRR2079788
SRR2079789
SRR2079790
SRR2079791
SRR2079792
SRR2079793
SRR2079794
SRR2079795
SRR2079796
SRR2079797
SRR2079798
SRR2080031
SRR2080032
SRR2080033
SRR2080034
SRR2080035
SRR2080036
SRR2080037
SRR2080038
SRR2080039
SRR2080040
SRR2080041
SRR2080042
SRR2080043
SRR2080044
SRR2080045
SRR2080046
SRR2080047
SRR2080048
SRR2080049
SRR2080050
SRR2080051
SRR2080052
SRR2080053
SRR2080054
SRR2080055
SRR2080056
SRR2086165
SRR2086166
SRR2086167
SRR2086168
SRR2086169
SRR2086170
SRR2086496
SRR2086497
SRR2086503
SRR2086505
SRR2086506
SRR2086512
SRR2087436
SRR2087437
SRR2088034
SRR2088035
SRR2088036
SRR2088037
SRR2088038
SRR2088039
SRR2088040
SRR2088041
SRR2088042
SRR2088043
SRR2088044
SRR2088045
SRR2088046
SRR2088047
SRR2088048
SRR2088049
SRR2088050
SRR2088051
SRR2088052
SRR2088053
SRR2088054
SRR2088055
SRR2088865
SRR2088866
SRR2088867
SRR2088868
SRR2088869
SRR2088870
SRR2088871
SRR2088872
SRR2088873
SRR2088874
SRR2088875
SRR2088876
SRR2094248
SRR2094583
SRR2094587
SRR2097109
SRR2097110
SRR2097136
SRR2097137
SRR2097138
SRR2097140
SRR2097143
SRR2097146
SRR2102806
SRR2102895
SRR2106520
SRR2106894
SRR2106895
SRR2106896
SRR2106897
SRR2131890
SRR2131891
SRR2131892
SRR2131893
SRR2131894
SRR2131895
SRR2136676
SRR2136677
SRR2136678
SRR2136679
SRR2136680
SRR2136681
SRR2136682
SRR2136683
SRR2136684
SRR2136685
SRR2136686
SRR2136687
SRR2145231
SRR2145235
SRR2145236
SRR2145238
SRR2145245
SRR2145246
SRR2145247
SRR2145248
SRR2162785
SRR2163021
SRR2163037
SRR2163041
SRR2163045
SRR2163046
SRR2163048
SRR2163050
SRR2163052
SRR2163587
SRR2163588
SRR2163589
SRR2163590
SRR2163591
SRR2163592
SRR2163593
SRR2163594
SRR2163595
SRR2163596
SRR2163597
SRR2163598
SRR2163599
SRR2163600
SRR2163601
SRR2163602
SRR2170688
SRR2170691
SRR2170764
SRR2170765
SRR2170766
SRR2170767
SRR2170768
SRR2170769
SRR2170770
SRR2177545
SRR2177546
SRR2177547
SRR2177548
SRR2177549
SRR2177550
SRR2177551
SRR2177552
SRR2177553
SRR2177554
SRR2177555
SRR2177556
SRR218085
SRR218086
SRR218087
SRR218088
SRR218089
SRR218090
SRR218092
SRR218096
SRR218097
SRR218098
SRR218099
SRR218100
SRR218101
SRR218102
SRR2187109
SRR2187110
SRR2187111
SRR2187112
SRR2187589
SRR2187590
SRR2187591
SRR2187592
SRR2187593
SRR2187594
SRR2187595
SRR2187596
SRR2187604
SRR2187605
SRR2187606
SRR2187607
SRR2187608
SRR2187609
SRR2187610
SRR2187611
SRR2187612
SRR2187613
SRR2221833
SRR2221834
SRR2221835
SRR2221836
SRR2221837
SRR2221838
SRR2221839
SRR2221840
SRR2221841
SRR2221842
SRR2221843
SRR2221844
SRR2221845
SRR2221846
SRR2221847
SRR2221848
SRR2221849
SRR2221850
SRR2221851
SRR2221852
SRR2221853
SRR2221854
SRR2221855
SRR2221856
SRR2240263
SRR2240264
SRR2240265
SRR2240275
SRR2240276
SRR2240277
SRR2240278
SRR2240279
SRR2240280
SRR2296829
SRR2296830
SRR2296831
SRR2296832
SRR2296833
SRR2296834
SRR2296835
SRR2296836
SRR2302908
SRR2302909
SRR2302910
SRR2302911
SRR2302912
SRR2302913
SRR2302914
SRR2302915
SRR2302916
SRR2302917
SRR2302918
SRR2302919
SRR2392666
SRR2392667
SRR2392668
SRR2392669
SRR2392670
SRR2392671
SRR2392672
SRR2392673
SRR2414419
SRR2414420
SRR2414421
SRR2414422
SRR2414423
SRR2414424
SRR2414425
SRR2414426
SRR2414427
SRR2414428
SRR2414429
SRR2414430
SRR2414431
SRR2414432
SRR2414433
SRR2414434
SRR2500944
SRR2500945
SRR2500946
SRR2500947
SRR2500948
SRR2505369
SRR2505408
SRR2505433
SRR2505479
SRR2521319
SRR2521320
SRR2521321
SRR2521322
SRR2521323
SRR2521324
SRR2559258
SRR2559260
SRR2559261
SRR2559262
SRR2559263
SRR2559264
SRR2559265
SRR2559266
SRR2559267
SRR2559268
SRR2559269
SRR2559270
SRR2559271
SRR2559272
SRR2658041
SRR2658642
SRR2658677
SRR2658679
SRR2658680
SRR2658733
SRR2658764
SRR2658819
SRR2658853
SRR2658969
SRR2659264
SRR2659276
SRR2731061
SRR2769249
SRR2769250
SRR2769741
SRR2769742
SRR2769743
SRR2810503
SRR2810504
SRR2810505
SRR2810506
SRR2810507
SRR2810512
SRR2828721
SRR2828722
SRR2828723
SRR2828724
SRR2828725
SRR2828726
SRR2828727
SRR2828728
SRR2828729
SRR2828730
SRR2828731
SRR2828732
SRR2850571
SRR2850572
SRR2850573
SRR2850574
SRR2850575
SRR2850576
SRR2850577
SRR2850578
SRR2850579
SRR2850580
SRR2850581
SRR2850582
SRR2850583
SRR2850584
SRR2850585
SRR2850586
SRR2850587
SRR2850588
SRR2850589
SRR2850590
SRR2850591
SRR2850592
SRR2850593
SRR2850594
SRR2850595
SRR2850596
SRR2850597
SRR2850598
SRR2850599
SRR2850600
SRR2859801
SRR2859802
SRR2859803
SRR2859804
SRR2859805
SRR2859806
SRR2859807
SRR2859808
SRR2859809
SRR2859810
SRR2859811
SRR2859812
SRR2859813
SRR2859814
SRR2859815
SRR2859816
SRR2859817
SRR2859818
SRR2859819
SRR2859820
SRR2859821
SRR2859822
SRR2859823
SRR2859824
SRR2859825
SRR2859826
SRR2859827
SRR2859828
SRR2859829
SRR2859830
SRR2859831
SRR2859832
SRR2859833
SRR2859834
SRR2859835
SRR2859836
SRR2859837
SRR2859838
SRR2859839
SRR2859840
SRR2859841
SRR2859842
SRR2859843
SRR2859844
SRR2859845
SRR2859846
SRR2859847
SRR2859848
SRR2859849
SRR2859850
SRR2859851
SRR2859852
SRR2859853
SRR2859854
SRR2859855
SRR2859856
SRR2859857
SRR2859858
SRR2859859
SRR2859860
SRR2859861
SRR2859862
SRR2859863
SRR2859864
SRR2859865
SRR2859866
SRR2859867
SRR2859868
SRR2859869
SRR2859870
SRR2859871
SRR2859872
SRR2859873
SRR2859874
SRR2859875
SRR2859876
SRR2859877
SRR2859878
SRR2859879
SRR2859880
SRR2859881
SRR2859882
SRR2859883
SRR2859884
SRR2859885
SRR2859886
SRR2859887
SRR2859888
SRR2859889
SRR2859890
SRR2859891
SRR2859892
SRR2859893
SRR2859894
SRR2859895
SRR2859896
SRR2859897
SRR2859898
SRR2859899
SRR2859900
SRR2859901
SRR2859902
SRR2859903
SRR2859904
SRR2859905
SRR2859906
SRR2859907
SRR2859908
SRR2859909
SRR2859910
SRR2859911
SRR2859912
SRR2859913
SRR2859914
SRR2859915
SRR2859916
SRR2859917
SRR2859918
SRR2859919
SRR2859920
SRR2859921
SRR2859922
SRR2859923
SRR2859924
SRR2859925
SRR2859926
SRR2859927
SRR2859928
SRR2859929
SRR2859930
SRR2859931
SRR2859932
SRR2859933
SRR2859934
SRR2859935
SRR2859936
SRR2859937
SRR2859938
SRR2859939
SRR2859940
SRR2859941
SRR2859942
SRR2859943
SRR2859944
SRR2859945
SRR2859946
SRR2859947
SRR2859948
SRR2859949
SRR2859950
SRR2859951
SRR2859952
SRR2859953
SRR2859954
SRR2859955
SRR2859956
SRR2859957
SRR2859958
SRR2859959
SRR2859960
SRR2878548
SRR2878549
SRR2878550
SRR2878551
SRR2878552
SRR2878553
SRR2878554
SRR2878555
SRR2878556
SRR2878557
SRR2878558
SRR2878559
SRR2878560
SRR2878561
SRR2878562
SRR2878563
SRR2878564
SRR2878565
SRR2878566
SRR2878567
SRR2878568
SRR2878569
SRR2878570
SRR2878571
SRR2889249
SRR2889251
SRR2889253
SRR2889254
SRR2889255
SRR2889256
SRR2889697
SRR2889698
SRR2889699
SRR2889700
SRR2889701
SRR2890187
SRR2895388
SRR2895627
SRR2895684
SRR2895685
SRR2895686
SRR2895761
SRR2898681
SRR2898682
SRR2898684
SRR2898686
SRR2898687
SRR2898688
SRR2921843
SRR2921844
SRR2921845
SRR2921846
SRR2921847
SRR2921848
SRR2921849
SRR2921850
SRR2921851
SRR2921852
SRR2921853
SRR2921854
SRR2921855
SRR2921856
SRR2921857
SRR2921858
SRR2921859
SRR2921860
SRR2921861
SRR2921862
SRR2921863
SRR2921864
SRR2921865
SRR2921866
SRR2922625
SRR2922626
SRR2922627
SRR2922628
SRR2922629
SRR2922630
SRR2922659
SRR2922660
SRR2922661
SRR2922662
SRR2922663
SRR2922664
SRR2922665
SRR2922666
SRR2922667
SRR2922668
SRR2922669
SRR2922670
SRR2922671
SRR2922672
SRR2925702
SRR2925703
SRR2925704
SRR2925705
SRR2925706
SRR2925707
SRR2925708
SRR2925709
SRR2925710
SRR2925711
SRR2925712
SRR2925713
SRR2925714
SRR2925715
SRR2925716
SRR2925717
SRR2925718
SRR2925719
SRR2925720
SRR2925721
SRR2925722
SRR2925723
SRR2925724
SRR2925725
SRR2925726
SRR2925727
SRR2925728
SRR2925729
SRR2925730
SRR2925731
SRR2925732
SRR2925733
SRR2925734
SRR2925735
SRR2925736
SRR2925737
SRR2925738
SRR2925739
SRR2925740
SRR2925741
SRR2925742
SRR2925743
SRR2925744
SRR2925745
SRR2925746
SRR2925747
SRR2925748
SRR2925749
SRR2925750
SRR2925751
SRR2925752
SRR2925753
SRR2925754
SRR2925755
SRR2925756
SRR2925757
SRR2925758
SRR2925759
SRR2925760
SRR2925761
SRR2925762
SRR2925763
SRR2927091
SRR2927092
SRR2927093
SRR2927094
SRR2927328
SRR2927329
SRR2927330
SRR2927331
SRR2927332
SRR2927333
SRR2927334
SRR2927335
SRR2927336
SRR2927337
SRR2927338
SRR2927339
SRR2927340
SRR2927341
SRR2927342
SRR2927343
SRR2927344
SRR2927345
SRR2927346
SRR2927347
SRR2927348
SRR2927349
SRR2927350
SRR2927351
SRR2927352
SRR2927353
SRR2927354
SRR2927355
SRR2927356
SRR2927357
SRR2927358
SRR2927359
SRR2927360
SRR2927361
SRR2927362
SRR2927363
SRR2927364
SRR2927365
SRR2927366
SRR2927367
SRR2927368
SRR2927544
SRR2927545
SRR2927685
SRR2927686
SRR2932182
SRR2932183
SRR2932365
SRR2932366
SRR2932367
SRR2932368
SRR2932369
SRR2932370
SRR2932371
SRR2932372
SRR2932373
SRR2932374
SRR2932375
SRR2932376
SRR2932377
SRR2932378
SRR2932379
SRR2932408
SRR2932409
SRR2932410
SRR2932411
SRR2932412
SRR2932413
SRR2932414
SRR2932415
SRR2932416
SRR2932417
SRR2932418
SRR2932419
SRR2932420
SRR2932421
SRR2932422
SRR2932423
SRR2932424
SRR2932425
SRR2932426
SRR2932427
SRR2932428
SRR2932429
SRR2932430
SRR2932431
SRR2932432
SRR2932433
SRR2932434
SRR2932435
SRR2932436
SRR2932437
SRR2932438
SRR2932439
SRR2932440
SRR2932441
SRR2932442
SRR2932443
SRR2932444
SRR2932445
SRR2932446
SRR2932447
SRR2932448
SRR2932449
SRR2932450
SRR2932451
SRR2932452
SRR2932453
SRR2932454
SRR2932455
SRR2932456
SRR2932457
SRR2932458
SRR2932459
SRR2932460
SRR2932461
SRR2932462
SRR2932463
SRR2932464
SRR2932465
SRR2932466
SRR2932467
SRR2932468
SRR2950622
SRR2950623
SRR2950624
SRR2950625
SRR2950626
SRR2950627
SRR2950628
SRR2950629
SRR2953679
SRR2953680
SRR2953681
SRR2953683
SRR2953684
SRR2953687
SRR2953689
SRR2953690
SRR2953691
SRR2953692
SRR2953693
SRR2953694
SRR2953695
SRR2953696
SRR2953697
SRR2953698
SRR2953699
SRR2953700
SRR2961613
SRR2961632
SRR2961635
SRR2962411
SRR2962412
SRR2962462
SRR2962463
SRR2962464
SRR2962465
SRR2966765
SRR2966766
SRR2966767
SRR2966768
SRR2966769
SRR2966770
SRR2970797
SRR2970798
SRR2970799
SRR2970800
SRR2970801
SRR2970802
SRR2980017
SRR2980107
SRR2980109
SRR2980111
SRR2980115
SRR2980117
SRR2989685
SRR2989686
SRR2989687
SRR2989688
SRR2989689
SRR2989690
SRR2989691
SRR2989692
SRR2989693
SRR2989694
SRR2989695
SRR2989696
SRR2989697
SRR2989698
SRR2989699
SRR2989700
SRR2989701
SRR2989702
SRR2989703
SRR2989704
SRR2989705
SRR2989706
SRR2989707
SRR2989708
SRR2989709
SRR2989710
SRR2989711
SRR2989712
SRR2989713
SRR2989714
SRR2989715
SRR2989716
SRR2989717
SRR2989718
SRR2989719
SRR2989720
SRR2993032
SRR2993033
SRR2993034
SRR2993035
SRR2993788
SRR2993789
SRR2993790
SRR2993791
SRR2993792
SRR2993793
SRR2993794
SRR2993795
SRR2993796
SRR2993797
SRR2993798
SRR2993799
SRR3036330
SRR3036331
SRR3036332
SRR3036333
SRR3036334
SRR3036335
SRR3046810
SRR3046811
SRR3046812
SRR3046813
SRR3046814
SRR3046815
SRR3046816
SRR3046817
SRR3046818
SRR3046819
SRR3046820
SRR3046821
SRR3050622
SRR3050623
SRR3050624
SRR3050625
SRR3061382
SRR3061383
SRR3061384
SRR3061385
SRR3061386
SRR3061387
SRR3061388
SRR3061389
SRR3061390
SRR3068371
SRR3068373
SRR3068374
SRR3068375
SRR3068376
SRR3068377
SRR3068754
SRR3068755
SRR3068756
SRR3068757
SRR307067
SRR307068
SRR307069
SRR307070
SRR307071
SRR307072
SRR307073
SRR307074
SRR307075
SRR307076
SRR3073710
SRR3087308
SRR3087309
SRR3087310
SRR3087311
SRR3087312
SRR3087313
SRR3087771
SRR3087772
SRR3087773
SRR3087774
SRR3087775
SRR3087776
SRR3087777
SRR3087778
SRR3087779
SRR3087780
SRR3087781
SRR3087782
SRR3087783
SRR3087784
SRR3087785
SRR3087786
SRR309145
SRR309146
SRR309147
SRR309148
SRR309149
SRR309150
SRR309151
SRR309152
SRR309153
SRR309154
SRR309155
SRR309156
SRR309157
SRR309158
SRR309159
SRR309160
SRR309161
SRR309162
SRR309163
SRR309164
SRR309165
SRR309166
SRR309167
SRR309168
SRR309169
SRR309170
SRR309171
SRR309172
SRR309173
SRR309174
SRR309175
SRR309176
SRR309177
SRR309178
SRR309179
SRR309180
SRR309181
SRR309182
SRR309183
SRR309184
SRR309185
SRR309186
SRR3098738
SRR3098739
SRR3098740
SRR3098747
SRR3098748
SRR3098749
SRR3109678
SRR3109679
SRR3109680
SRR3109681
SRR3109682
SRR3109683
SRR3109684
SRR3109685
SRR3109686
SRR3109687
SRR3109688
SRR3109689
SRR3109690
SRR3109691
SRR3109692
SRR3109693
SRR3109694
SRR3109695
SRR3109696
SRR3109697
SRR3109698
SRR3109699
SRR3109700
SRR3109701
SRR3115285
SRR3115286
SRR3115287
SRR3115288
SRR3115289
SRR3115290
SRR3115291
SRR3115292
SRR3115293
SRR3115294
SRR3115295
SRR3115296
SRR3115297
SRR3115298
SRR3115299
SRR3115300
SRR3115301
SRR3115302
SRR3116226
SRR3116227
SRR3116228
SRR3116229
SRR3116230
SRR3116231
SRR3116253
SRR3116254
SRR3116255
SRR3116256
SRR3116257
SRR3116258
SRR3116259
SRR3116260
SRR3116261
SRR3116262
SRR3116263
SRR3116264
SRR3116265
SRR3116266
SRR3116267
SRR3116268
SRR3116269
SRR3116270
SRR3116271
SRR3116272
SRR3116273
SRR3124722
SRR3124724
SRR3124726
SRR3124729
SRR3124731
SRR3124735
SRR3124737
SRR3124740
SRR3124742
SRR3124743
SRR3124745
SRR3124747
SRR3124748
SRR3124750
SRR3124752
SRR3124754
SRR3124756
SRR3124759
SRR3124761
SRR3124764
SRR3124766
SRR3124767
SRR3124769
SRR3124770
SRR3124772
SRR3124775
SRR3124986
SRR3124987
SRR3124990
SRR3124992
SRR3124994
SRR3124997
SRR3124998
SRR3125002
SRR3125004
SRR3125005
SRR3133259
SRR3133260
SRR3133261
SRR3133262
SRR3136731
SRR3136732
SRR3136733
SRR3136734
SRR3136735
SRR3136736
SRR3136737
SRR3136738
SRR3136739
SRR3141274
SRR3141275
SRR3141288
SRR3141289
SRR3141290
SRR3141291
SRR3141293
SRR3141294
SRR3141295
SRR3141296
SRR3141366
SRR3141466
SRR3141493
SRR3141496
SRR3141498
SRR3141500
SRR3143654
SRR3143655
SRR314813
SRR314814
SRR314815
SRR314816
SRR314817
SRR314818
SRR3151787
SRR316273
SRR316274
SRR316275
SRR316276
SRR316277
SRR316278
SRR316279
SRR3165521
SRR3165522
SRR3165523
SRR3165524
SRR3165525
SRR3165526
SRR3165527
SRR3165528
SRR3165529
SRR3165530
SRR3165531
SRR3165532
SRR3165533
SRR3165534
SRR3165535
SRR3165536
SRR3165537
SRR3165538
SRR3165539
SRR3165540
SRR3165541
SRR3165542
SRR3165543
SRR3165544
SRR3165545
SRR3165546
SRR3165547
SRR3165548
SRR3165549
SRR3165550
SRR3165551
SRR3165552
SRR3165553
SRR3165554
SRR3165555
SRR3165556
SRR3165557
SRR3165558
SRR3165559
SRR3165560
SRR3165561
SRR3165562
SRR3165563
SRR3165564
SRR3165565
SRR3165566
SRR3165567
SRR3165568
SRR3165569
SRR3165570
SRR3165571
SRR3171634
SRR3171635
SRR3171636
SRR3171716
SRR3171719
SRR3171720
SRR3171722
SRR3171723
SRR3171724
SRR3179593
SRR3179623
SRR3179642
SRR3179988
SRR3180053
SRR3180054
SRR3180055
SRR3180056
SRR3180057
SRR3180058
SRR3180059
SRR3180060
SRR3180064
SRR3180073
SRR3180080
SRR3180088
SRR3180318
SRR3180447
SRR3180481
SRR3180517
SRR3180541
SRR3180542
SRR3180543
SRR3183202
SRR3183620
SRR3183621
SRR3183687
SRR3183742
SRR3183747
SRR3184757
SRR3193285
SRR3193286
SRR3193287
SRR3193288
SRR3193289
SRR3193290
SRR3193291
SRR3193292
SRR3193293
SRR3193294
SRR3193295
SRR3193296
SRR3193297
SRR3193298
SRR3193299
SRR3193300
SRR3193301
SRR3193302
SRR3193303
SRR3193304
SRR3193305
SRR3193306
SRR3193307
SRR3193308
SRR3193309
SRR3193310
SRR3193311
SRR3193312
SRR3193313
SRR3193314
SRR3193315
SRR3193316
SRR3193317
SRR3193318
SRR3193319
SRR3193320
SRR3193321
SRR3193322
SRR3193323
SRR3193324
SRR3193325
SRR3193326
SRR3193327
SRR3193328
SRR3193329
SRR3193330
SRR3193331
SRR3193332
SRR3193333
SRR3193334
SRR3193335
SRR3193336
SRR3193337
SRR3193338
SRR3193339
SRR3193340
SRR3193341
SRR3193342
SRR3193343
SRR3193344
SRR3193345
SRR3193346
SRR3193347
SRR3193348
SRR3193349
SRR3193350
SRR3193351
SRR3193352
SRR3193353
SRR3193354
SRR3193355
SRR3193356
SRR3193357
SRR3193358
SRR3193359
SRR3193360
SRR3193361
SRR3193362
SRR3193363
SRR3193364
SRR3193365
SRR3193366
SRR3193367
SRR3193368
SRR3193369
SRR3193370
SRR3193371
SRR3193372
SRR3193373
SRR3193374
SRR3193375
SRR3193376
SRR3193377
SRR3193378
SRR3193379
SRR3193380
SRR3193381
SRR3193382
SRR3193383
SRR3193384
SRR3193385
SRR3193386
SRR3193387
SRR3193388
SRR3193389
SRR3193390
SRR3193391
SRR3193392
SRR3193393
SRR3193394
SRR3193395
SRR3193396
SRR3193397
SRR3193398
SRR3193399
SRR3193400
SRR3193401
SRR3193402
SRR3193403
SRR3193404
SRR3193405
SRR3193406
SRR3193407
SRR3193408
SRR3193409
SRR3193410
SRR3193411
SRR3193412
SRR3193413
SRR3193414
SRR3193415
SRR3193416
SRR3193417
SRR3193418
SRR3193419
SRR3193420
SRR3193421
SRR3193422
SRR3193423
SRR3193424
SRR3193425
SRR3193426
SRR3193427
SRR3193428
SRR3193429
SRR3193430
SRR3193431
SRR3193432
SRR3193433
SRR3193434
SRR3193435
SRR3193436
SRR3193437
SRR3193438
SRR3193439
SRR3193440
SRR3193441
SRR3193442
SRR3193443
SRR3193444
SRR3193445
SRR3193446
SRR3193447
SRR3193448
SRR3193449
SRR3193450
SRR3193451
SRR3193452
SRR3193453
SRR3193454
SRR3193455
SRR3193456
SRR3193457
SRR3193458
SRR3193459
SRR3193460
SRR3193461
SRR3193462
SRR3193463
SRR3193464
SRR3193465
SRR3193466
SRR3193467
SRR3193468
SRR3193469
SRR3193470
SRR3193471
SRR3193472
SRR3193473
SRR3193474
SRR3193475
SRR3193476
SRR3193477
SRR3193478
SRR3193479
SRR3193480
SRR3193481
SRR3193482
SRR3193483
SRR3193484
SRR3193485
SRR3193486
SRR3193487
SRR3193488
SRR3193489
SRR3193490
SRR3193491
SRR3193492
SRR3193493
SRR3193494
SRR3193495
SRR3193496
SRR3193497
SRR3193498
SRR3193499
SRR3193500
SRR3193501
SRR3193502
SRR3193503
SRR3193504
SRR3193505
SRR3193506
SRR3193507
SRR3193508
SRR3193509
SRR3193510
SRR3193511
SRR3193512
SRR3193513
SRR3193514
SRR3193515
SRR3193516
SRR3193517
SRR3193518
SRR3193519
SRR3193520
SRR3193521
SRR3193522
SRR3193523
SRR3193524
SRR3193525
SRR3193526
SRR3193527
SRR3193528
SRR3193529
SRR3193530
SRR3193531
SRR3193532
SRR3193533
SRR3193534
SRR3193535
SRR3193536
SRR3193537
SRR3193538
SRR3193539
SRR3193540
SRR3193541
SRR3193542
SRR3193543
SRR3193544
SRR3193545
SRR3193546
SRR3193547
SRR3193548
SRR3193549
SRR3193550
SRR3193551
SRR3193552
SRR3193553
SRR3193554
SRR3193555
SRR3193556
SRR3193557
SRR3193558
SRR3193559
SRR3193560
SRR3193561
SRR3193562
SRR3193563
SRR3193564
SRR3193565
SRR3193566
SRR3193567
SRR3193568
SRR3193569
SRR3193570
SRR3193571
SRR3193572
SRR3193573
SRR3193574
SRR3193575
SRR3193576
SRR3193577
SRR3193578
SRR3193579
SRR3193580
SRR3193581
SRR3193582
SRR3193583
SRR3193584
SRR3193585
SRR3193586
SRR3193587
SRR3193588
SRR3193589
SRR3193590
SRR3193591
SRR3193592
SRR3193593
SRR3193594
SRR3193595
SRR3193596
SRR3193597
SRR3193598
SRR3193599
SRR3193600
SRR3193601
SRR3193602
SRR3193603
SRR3193604
SRR3193605
SRR3193606
SRR3193607
SRR3193608
SRR3193609
SRR3193610
SRR3193611
SRR3193612
SRR3193613
SRR3193614
SRR3193615
SRR3193616
SRR3193617
SRR3193618
SRR3193619
SRR3193620
SRR3193621
SRR3193622
SRR3193623
SRR3193624
SRR3193625
SRR3193626
SRR3193627
SRR3193628
SRR3193629
SRR3193630
SRR3193631
SRR3193632
SRR3193633
SRR3193634
SRR3193635
SRR3193636
SRR3193637
SRR3193638
SRR3193639
SRR3193640
SRR3193641
SRR3195360
SRR3199788
SRR3199789
SRR3199790
SRR3199791
SRR3199792
SRR3199793
SRR3199794
SRR3199795
SRR3199796
SRR3199797
SRR3199798
SRR3199799
SRR3199800
SRR3199801
SRR3199802
SRR3199803
SRR3199804
SRR3199805
SRR3199806
SRR3199807
SRR3199808
SRR3199809
SRR3199810
SRR3199811
SRR3199812
SRR3199813
SRR3207067
SRR3207068
SRR3207069
SRR3207070
SRR3207071
SRR3207072
SRR3207073
SRR3207074
SRR3207075
SRR3207076
SRR3207077
SRR3207078
SRR3207079
SRR3207080
SRR3209568
SRR3209569
SRR3209570
SRR3209571
SRR3209572
SRR3209573
SRR3209574
SRR3209575
SRR3209576
SRR3209577
SRR3209578
SRR3209579
SRR3212652
SRR3212653
SRR3212654
SRR3212655
SRR3212656
SRR3212657
SRR3212658
SRR3212659
SRR3212660
SRR3212661
SRR3212662
SRR3212663
SRR3223412
SRR3223413
SRR3223414
SRR3223415
SRR3223416
SRR3223417
SRR3223418
SRR3223419
SRR3223420
SRR3223421
SRR3223422
SRR3223423
SRR3228517
SRR3228518
SRR3228519
SRR3228520
SRR3228521
SRR3228522
SRR3233696
SRR3233697
SRR3233698
SRR3233699
SRR3233700
SRR3233701
SRR3233702
SRR3233703
SRR3233704
SRR3233705
SRR3234387
SRR3234388
SRR3234389
SRR3234390
SRR3234391
SRR3234392
SRR3234393
SRR3234394
SRR3234395
SRR3234396
SRR3234397
SRR3234398
SRR3234399
SRR3234400
SRR3234401
SRR3234402
SRR3234403
SRR3234404
SRR3234405
SRR3234406
SRR3234407
SRR3234408
SRR3234409
SRR3234410
SRR3234411
SRR3234412
SRR3234413
SRR3263469
SRR3263470
SRR3271889
SRR3271934
SRR3272230
SRR3272249
SRR3272342
SRR3272398
SRR3272417
SRR3272465
SRR3272492
SRR3272675
SRR3273227
SRR3273229
SRR3281413
SRR3281417
SRR3281444
SRR3283605
SRR3285208
SRR3285304
SRR3285357
SRR3285387
SRR3285388
SRR3285589
SRR3285590
SRR3285591
SRR3285592
SRR3285593
SRR3285594
SRR3285595
SRR3285596
SRR3286447
SRR3286489
SRR3286625
SRR3286642
SRR3286654
SRR3286663
SRR3286802
SRR3286803
SRR3286804
SRR3286805
SRR3286806
SRR3286807
SRR3289283
SRR3289284
SRR3289311
SRR3289352
SRR3290779
SRR3290780
SRR3290781
SRR3290782
SRR3290783
SRR3290784
SRR3290785
SRR3290786
SRR3290787
SRR3290788
SRR3290789
SRR3290790
SRR3290791
SRR3290792
SRR3290794
SRR3290795
SRR3290796
SRR3290797
SRR3290798
SRR3290799
SRR3290800
SRR3290801
SRR3290802
SRR3290803
SRR3305022
SRR3305023
SRR3305024
SRR3305025
SRR3305026
SRR3305027
SRR3305028
SRR3305037
SRR3305038
SRR3305039
SRR3305040
SRR3310044
SRR3310045
SRR3310046
SRR3310047
SRR3311807
SRR3311808
SRR3311809
SRR3311810
SRR3311811
SRR3311812
SRR331219
SRR331224
SRR331227
SRR331228
SRR331229
SRR3313874
SRR3313875
SRR3313876
SRR3313877
SRR3316715
SRR3318006
SRR3318007
SRR3318008
SRR3318009
SRR3318010
SRR3318011
SRR3318012
SRR3318013
SRR3318014
SRR3318015
SRR3318016
SRR3318017
SRR3318018
SRR3318019
SRR3318020
SRR3318021
SRR3318022
SRR3318023
SRR3318024
SRR3318025
SRR3318026
SRR3318027
SRR3318028
SRR3318029
SRR3318030
SRR3318031
SRR3318032
SRR3318033
SRR3318034
SRR3318035
SRR3318036
SRR3318037
SRR3318038
SRR3318039
SRR3318040
SRR3318041
SRR3318042
SRR3318043
SRR3318044
SRR3318045
SRR3318046
SRR3318047
SRR3318048
SRR3318049
SRR3318050
SRR3318051
SRR3318052
SRR3318053
SRR3318054
SRR3318055
SRR3318056
SRR3318057
SRR3318058
SRR3318059
SRR3318060
SRR3318161
SRR3318163
SRR3318165
SRR3318589
SRR3318590
SRR3318592
SRR3318769
SRR3318770
SRR3318771
SRR3318772
SRR3318773
SRR3318774
SRR3323092
SRR3323093
SRR3323094
SRR3323095
SRR3323096
SRR3323097
SRR3323098
SRR3323099
SRR3323100
SRR3323101
SRR332436
SRR332437
SRR332438
SRR332439
SRR332440
SRR332441
SRR332442
SRR332443
SRR332444
SRR332445
SRR332446
SRR332447
SRR332448
SRR332449
SRR3325293
SRR3325294
SRR3325295
SRR3325296
SRR3325297
SRR3325298
SRR3325299
SRR3325300
SRR3325301
SRR3325302
SRR3325303
SRR3325304
SRR3325305
SRR3325306
SRR3325307
SRR3325308
SRR3325309
SRR3325310
SRR3325311
SRR3325312
SRR3325314
SRR3325315
SRR3325316
SRR3325317
SRR3325318
SRR3325319
SRR3325320
SRR3325321
SRR3325322
SRR3325323
SRR3325324
SRR3325325
SRR3325326
SRR3325327
SRR3333585
SRR3333592
SRR3333598
SRR3337062
SRR3337063
SRR3337064
SRR3337065
SRR3337066
SRR3337067
SRR3337068
SRR3337069
SRR3337070
SRR3337071
SRR3337072
SRR3337073
SRR3337074
SRR3337075
SRR3337076
SRR3337077
SRR3339351
SRR3339355
SRR3347441
SRR3347442
SRR3347443
SRR3347444
SRR3347445
SRR3347446
SRR3347447
SRR3347448
SRR3347449
SRR3347450
SRR3347451
SRR3347452
SRR3348542
SRR3348543
SRR3348544
SRR3348545
SRR3348546
SRR3348547
SRR3348548
SRR3348549
SRR3348550
SRR3348551
SRR3348552
SRR3348553
SRR3348554
SRR3348555
SRR3348556
SRR3348557
SRR3348558
SRR3348559
SRR3348560
SRR3348561
SRR3348562
SRR3348563
SRR3348564
SRR3348565
SRR3348566
SRR3348567
SRR3348568
SRR3349407
SRR3349408
SRR3349409
SRR3349410
SRR3349411
SRR3349412
SRR3349413
SRR3349414
SRR3349415
SRR3350416
SRR3350417
SRR3350418
SRR3350419
SRR3352580
SRR3352585
SRR3352586
SRR3352587
SRR3352588
SRR3352590
SRR3355373
SRR3363531
SRR3363532
SRR3363533
SRR3363534
SRR3371286
SRR3371287
SRR3371288
SRR3371289
SRR3371290
SRR3371291
SRR3371292
SRR3371293
SRR3371294
SRR3371295
SRR3371296
SRR3371297
SRR3371298
SRR3371299
SRR3371300
SRR3371301
SRR3371302
SRR3371303
SRR3371304
SRR3371305
SRR3371306
SRR3371307
SRR3371308
SRR3371309
SRR3371310
SRR3371311
SRR3371312
SRR3371313
SRR3371314
SRR3371315
SRR3371316
SRR3371317
SRR3371318
SRR3371319
SRR3371320
SRR3371321
SRR3371322
SRR3371323
SRR3371324
SRR3371325
SRR3371326
SRR3371327
SRR3371328
SRR3371329
SRR3371330
SRR3371331
SRR3371332
SRR3371333
SRR3371334
SRR3371335
SRR3371336
SRR3371337
SRR3371338
SRR3371339
SRR3371340
SRR3371341
SRR3371342
SRR3371343
SRR3371344
SRR3371346
SRR3371347
SRR3371348
SRR3371349
SRR3371350
SRR3371351
SRR3371352
SRR3371353
SRR3371354
SRR3371355
SRR3371356
SRR3371357
SRR3383417
SRR3383418
SRR3383419
SRR3383420
SRR3383424
SRR3383425
SRR3383426
SRR3383427
SRR3383428
SRR3383431
SRR3383441
SRR3383442
SRR3383443
SRR3383444
SRR3383446
SRR3383464
SRR3383467
SRR3383468
SRR3383469
SRR3383470
SRR3383472
SRR3383521
SRR3383545
SRR3383591
SRR3383616
SRR3383637
SRR3383638
SRR3383639
SRR3383640
SRR3383641
SRR3383642
SRR3383667
SRR3383680
SRR3383692
SRR3383693
SRR3383694
SRR3383695
SRR3383696
SRR3383697
SRR3383740
SRR3383768
SRR3383769
SRR3383770
SRR3383771
SRR3383772
SRR3383773
SRR3383774
SRR3383775
SRR3383776
SRR3383778
SRR3383779
SRR3383780
SRR3383781
SRR3383782
SRR3383783
SRR3383785
SRR3383786
SRR3383787
SRR3383788
SRR3383789
SRR3383799
SRR3383800
SRR3383801
SRR3383802
SRR3383803
SRR3383804
SRR3383805
SRR3383814
SRR3383815
SRR3383816
SRR3383817
SRR3383818
SRR3383820
SRR3383821
SRR3383822
SRR3383823
SRR3383824
SRR3383825
SRR3383828
SRR3383829
SRR3383830
SRR3383831
SRR3383832
SRR3383833
SRR3383834
SRR3383835
SRR3383836
SRR3383837
SRR3383838
SRR3383839
SRR3383840
SRR3383841
SRR3383842
SRR3383843
SRR3383844
SRR3383845
SRR3384742
SRR3384743
SRR3384744
SRR3384745
SRR3384746
SRR3384747
SRR3384748
SRR3384758
SRR3384759
SRR3384761
SRR3384762
SRR3384763
SRR3384764
SRR3384765
SRR3384766
SRR3393577
SRR3393578
SRR3393579
SRR3393580
SRR3393581
SRR3393582
SRR3393583
SRR3393584
SRR3393585
SRR3393586
SRR3393587
SRR3393588
SRR3393589
SRR3393590
SRR3393591
SRR3393592
SRR3393593
SRR3393594
SRR3399468
SRR3399469
SRR3399470
SRR339951
SRR3401756
SRR3401757
SRR3401758
SRR3401759
SRR3401760
SRR3401761
SRR3401762
SRR3401763
SRR3401764
SRR3401765
SRR3401766
SRR3401767
SRR3401768
SRR3401769
SRR3401770
SRR3401771
SRR3401772
SRR3401773
SRR3401774
SRR3401775
SRR3401776
SRR3401777
SRR3401778
SRR3401779
SRR3401780
SRR3401781
SRR3401782
SRR3401783
SRR3401784
SRR3401785
SRR3401786
SRR3401787
SRR3401788
SRR3401789
SRR3401790
SRR3401791
SRR3401792
SRR3401793
SRR3401794
SRR3401795
SRR3401796
SRR3401797
SRR3401798
SRR3401799
SRR3401800
SRR3401801
SRR3401802
SRR3401803
SRR3401804
SRR3401805
SRR3401806
SRR3401807
SRR3401808
SRR3401809
SRR3401810
SRR3401811
SRR3401812
SRR3401813
SRR3401814
SRR3401815
SRR3401816
SRR3401817
SRR3401818
SRR3401819
SRR3401820
SRR3401821
SRR3401822
SRR3401823
SRR3401824
SRR3401825
SRR3401826
SRR3401827
SRR3401828
SRR3401829
SRR3401830
SRR3401831
SRR3401832
SRR3401833
SRR3401834
SRR3401835
SRR3401836
SRR3401837
SRR3401838
SRR3401839
SRR3401840
SRR3401841
SRR3401842
SRR3401843
SRR3401844
SRR3401845
SRR3401846
SRR3401847
SRR3401848
SRR3401849
SRR3401850
SRR3401853
SRR3401854
SRR3401855
SRR3401856
SRR3401857
SRR3401858
SRR3401859
SRR3401860
SRR3401861
SRR3401862
SRR3401863
SRR3401864
SRR3403539
SRR3403540
SRR3403541
SRR3403542
SRR3403543
SRR3403544
SRR3403545
SRR3403546
SRR3403547
SRR3403548
SRR3403549
SRR3403550
SRR3403551
SRR3403552
SRR3403553
SRR3403554
SRR3403555
SRR3403556
SRR3403881
SRR3407154
SRR3416387
SRR3416388
SRR3416389
SRR3416390
SRR3417642
SRR3418001
SRR3418002
SRR3418003
SRR3418004
SRR3418005
SRR3418006
SRR3418007
SRR3418008
SRR3418009
SRR3418010
SRR3418011
SRR3418012
SRR3418013
SRR3418014
SRR3418015
SRR3418016
SRR3418017
SRR3418018
SRR3418019
SRR3418020
SRR3418021
SRR3418022
SRR3418023
SRR3418024
SRR3418025
SRR3418026
SRR3418027
SRR3418028
SRR3418157
SRR3418158
SRR3418159
SRR3418160
SRR3418161
SRR3418162
SRR3418163
SRR3418164
SRR3418165
SRR3418166
SRR3419748
SRR3419749
SRR3419750
SRR3419751
SRR3419752
SRR3419753
SRR3419754
SRR3419755
SRR3419756
SRR3419757
SRR3419758
SRR3419759
SRR3419760
SRR3419761
SRR3419762
SRR3419763
SRR3419764
SRR3419765
SRR3419766
SRR3423882
SRR3423883
SRR3423884
SRR3423885
SRR343154
SRR3440144
SRR3440163
SRR3440173
SRR3453112
SRR3453113
SRR345561
SRR345562
SRR345563
SRR345564
SRR3458650
SRR3458651
SRR3458652
SRR3458653
SRR3458654
SRR3458655
SRR3458656
SRR3458657
SRR3458658
SRR3458659
SRR3458660
SRR3458661
SRR3458662
SRR3458663
SRR3458664
SRR3458665
SRR3458666
SRR3458667
SRR3458668
SRR3458669
SRR3458670
SRR3458671
SRR3458672
SRR3458673
SRR3458674
SRR3458675
SRR3458676
SRR3458677
SRR3458678
SRR3458679
SRR3458680
SRR3458681
SRR3458682
SRR3458683
SRR3458684
SRR3458685
SRR3458686
SRR3458687
SRR3458688
SRR3458689
SRR3458690
SRR3458691
SRR3458692
SRR3458693
SRR3458694
SRR3458695
SRR3458696
SRR3458697
SRR3458698
SRR3458699
SRR3458700
SRR3458701
SRR3458702
SRR3458703
SRR3458704
SRR3458705
SRR3458706
SRR3458707
SRR3458708
SRR3458709
SRR3458710
SRR3458711
SRR3458712
SRR3458713
SRR3458714
SRR3458715
SRR3458716
SRR3458717
SRR3458718
SRR3458719
SRR3458720
SRR3458721
SRR3458722
SRR3458723
SRR3458724
SRR3458725
SRR3458726
SRR3458727
SRR3458728
SRR3458729
SRR3458730
SRR3458731
SRR3458732
SRR3458733
SRR3458734
SRR3458735
SRR3458736
SRR3458737
SRR3458738
SRR3458739
SRR3458740
SRR3458741
SRR3458742
SRR3458743
SRR3458744
SRR3458745
SRR3458746
SRR3458747
SRR3458748
SRR3458749
SRR3458750
SRR3458751
SRR3458752
SRR3458753
SRR3458754
SRR3458755
SRR3458756
SRR3458757
SRR3458758
SRR3458759
SRR3458760
SRR3458761
SRR3458762
SRR3458763
SRR3458764
SRR3458765
SRR3458766
SRR3458767
SRR3458768
SRR3458769
SRR3458770
SRR3458771
SRR3458772
SRR3458773
SRR3458774
SRR3458775
SRR3458776
SRR3458777
SRR3458778
SRR3458779
SRR3458780
SRR3458781
SRR3458782
SRR3458783
SRR3458784
SRR3458785
SRR3458786
SRR3458787
SRR3458788
SRR3458789
SRR3458790
SRR3458791
SRR3458792
SRR3458793
SRR3458794
SRR3458795
SRR3458796
SRR3458797
SRR3458798
SRR3458799
SRR3458800
SRR3458801
SRR3458802
SRR3458803
SRR3458804
SRR3458805
SRR3458806
SRR3458807
SRR3458808
SRR3458809
SRR3458810
SRR3458811
SRR3458812
SRR3458813
SRR3458814
SRR3458815
SRR3458816
SRR3458817
SRR3458818
SRR3458819
SRR3458820
SRR3458821
SRR3458822
SRR3458823
SRR3458824
SRR3458825
SRR3458826
SRR3458827
SRR3458828
SRR3458829
SRR3458830
SRR3458831
SRR3458832
SRR3458833
SRR3458834
SRR3458835
SRR3458836
SRR3458837
SRR3458838
SRR3458839
SRR3458840
SRR3458841
SRR3458842
SRR3458843
SRR3458844
SRR3458845
SRR3458846
SRR3458847
SRR3458848
SRR3458849
SRR3458850
SRR3458851
SRR3458852
SRR3458853
SRR3458854
SRR3458855
SRR3458856
SRR3458857
SRR3458858
SRR3458859
SRR3458860
SRR3458861
SRR3458862
SRR3458863
SRR3458864
SRR3458865
SRR3458866
SRR3458867
SRR3458868
SRR3458869
SRR3458870
SRR3458871
SRR3458872
SRR3458873
SRR3458874
SRR3458875
SRR3458876
SRR3458877
SRR3458878
SRR3458879
SRR3458880
SRR3458881
SRR3458882
SRR3458883
SRR3458884
SRR3458885
SRR3458886
SRR3458887
SRR3458888
SRR3458889
SRR3458890
SRR3458891
SRR3458892
SRR3458893
SRR3458894
SRR3458895
SRR3458896
SRR3458897
SRR3458898
SRR3458899
SRR3458900
SRR3458901
SRR3458902
SRR3458903
SRR3458904
SRR3458905
SRR3458906
SRR3458907
SRR3458908
SRR3458909
SRR3458910
SRR3458911
SRR3458912
SRR3458913
SRR3458914
SRR3458915
SRR3458916
SRR3458917
SRR3458918
SRR3458919
SRR3458920
SRR3458921
SRR3458922
SRR3458923
SRR3458924
SRR3458925
SRR3458926
SRR3458927
SRR3458928
SRR3458929
SRR3458930
SRR3458931
SRR3458932
SRR3458933
SRR3458934
SRR3458935
SRR3458936
SRR3458937
SRR3458938
SRR3458939
SRR3458940
SRR3458941
SRR3458942
SRR3458943
SRR3458944
SRR3458945
SRR3458946
SRR3458947
SRR3458948
SRR3458949
SRR3458950
SRR3458951
SRR3458952
SRR3458953
SRR3458954
SRR3458955
SRR3458956
SRR3458957
SRR3458958
SRR3458959
SRR3458960
SRR3458961
SRR3458962
SRR3458963
SRR3458964
SRR3458965
SRR3458966
SRR3458967
SRR3458968
SRR3458969
SRR3458970
SRR3458971
SRR3458972
SRR3458973
SRR3458974
SRR3458975
SRR3458976
SRR3458977
SRR3458978
SRR3458979
SRR3458980
SRR3458981
SRR3458982
SRR3458983
SRR3458984
SRR3458985
SRR3458986
SRR3458987
SRR3458988
SRR3458989
SRR3458990
SRR3458991
SRR3458992
SRR3458993
SRR3458994
SRR3458995
SRR3458996
SRR3458997
SRR3458998
SRR3458999
SRR3459000
SRR3459001
SRR3459002
SRR3459003
SRR3459004
SRR3459005
SRR3459006
SRR3459007
SRR3459008
SRR3459009
SRR3459010
SRR3459011
SRR3459012
SRR3459013
SRR3459014
SRR3459015
SRR3459016
SRR3459017
SRR3459018
SRR3459019
SRR3459020
SRR3459021
SRR3459022
SRR3459023
SRR3459024
SRR3459025
SRR3459026
SRR3459027
SRR3459028
SRR3459029
SRR3459030
SRR3459031
SRR3459032
SRR3459033
SRR3459034
SRR3459035
SRR3459036
SRR3459037
SRR3459038
SRR3459039
SRR3459040
SRR3459041
SRR3459042
SRR3459043
SRR3459044
SRR3459045
SRR3459046
SRR3459047
SRR3459048
SRR3459049
SRR3459050
SRR3459051
SRR3459052
SRR3459053
SRR3459054
SRR3459055
SRR3459056
SRR3459057
SRR3459058
SRR3459059
SRR3459060
SRR3459061
SRR3459062
SRR3459063
SRR3459064
SRR3459065
SRR3459066
SRR3459067
SRR3459068
SRR3459069
SRR3459070
SRR3459071
SRR3459072
SRR3459073
SRR3459074
SRR3459075
SRR3459076
SRR3459077
SRR3459078
SRR3459079
SRR3459080
SRR3459081
SRR3459082
SRR3459083
SRR3459084
SRR3459085
SRR3459086
SRR3459087
SRR3459088
SRR3459089
SRR3459090
SRR3459091
SRR3459092
SRR3459093
SRR3459094
SRR3459095
SRR3459096
SRR3459097
SRR3459098
SRR3459099
SRR3459100
SRR3459101
SRR3459102
SRR3459103
SRR3459104
SRR3459105
SRR3459106
SRR3459107
SRR3459108
SRR3459109
SRR3459110
SRR3459111
SRR3459112
SRR3459113
SRR3459114
SRR3459115
SRR3459116
SRR3459117
SRR3459118
SRR3459119
SRR3459120
SRR3459121
SRR3459122
SRR3459123
SRR3459124
SRR3459125
SRR3459126
SRR3459127
SRR3459128
SRR3459129
SRR3459130
SRR3459131
SRR3459132
SRR3459133
SRR3459134
SRR3459135
SRR3459136
SRR3459137
SRR3459138
SRR3459139
SRR3459140
SRR3459141
SRR3459142
SRR3459143
SRR3459144
SRR3459145
SRR3459146
SRR3459147
SRR3459148
SRR3459149
SRR3459150
SRR3459151
SRR3459152
SRR3459153
SRR3459154
SRR3459155
SRR3459156
SRR3459157
SRR3459158
SRR3459159
SRR3459160
SRR3459161
SRR3459162
SRR3459163
SRR3459164
SRR3459165
SRR3459166
SRR3459167
SRR3459168
SRR3459169
SRR3459170
SRR3459171
SRR3459172
SRR3459173
SRR3459174
SRR3459175
SRR3459176
SRR3459177
SRR3459178
SRR3459179
SRR3459180
SRR3459181
SRR3459182
SRR3459183
SRR3459184
SRR3459185
SRR3459186
SRR3459187
SRR3459188
SRR3459189
SRR3459190
SRR3459191
SRR3459192
SRR3459193
SRR3459194
SRR3459195
SRR3459196
SRR3459197
SRR3459198
SRR3459199
SRR3459200
SRR3459201
SRR3459202
SRR3459203
SRR3459204
SRR3459205
SRR3459206
SRR3459207
SRR3459208
SRR3459209
SRR3459210
SRR3459211
SRR3459212
SRR3459213
SRR3459214
SRR3459215
SRR3459216
SRR3459217
SRR3459218
SRR3459219
SRR3459220
SRR3459221
SRR3459222
SRR3459223
SRR3459224
SRR3459225
SRR3459226
SRR3459227
SRR3459228
SRR3459229
SRR3459230
SRR3459231
SRR3459232
SRR3459233
SRR3459234
SRR3459235
SRR3459236
SRR3459237
SRR3459238
SRR3459239
SRR3459240
SRR3459241
SRR3459242
SRR3459243
SRR3459244
SRR3459245
SRR3459246
SRR3459247
SRR3459248
SRR3459249
SRR3459250
SRR3459251
SRR3459252
SRR3459253
SRR3459254
SRR3459255
SRR3459256
SRR3459257
SRR3459258
SRR3459259
SRR3459260
SRR3459261
SRR3459262
SRR3459263
SRR3459264
SRR3459265
SRR3459266
SRR3459267
SRR3459268
SRR3459269
SRR3459270
SRR3459271
SRR3459272
SRR3459273
SRR3459274
SRR3459275
SRR3459276
SRR3459277
SRR3459278
SRR3459279
SRR3459280
SRR3459281
SRR3459282
SRR3459283
SRR3459284
SRR3459285
SRR3459286
SRR3459287
SRR3459288
SRR3459289
SRR3459290
SRR3459291
SRR3459292
SRR3459293
SRR3459294
SRR3459295
SRR3459296
SRR3459297
SRR3459298
SRR3459299
SRR3459300
SRR3459301
SRR3459302
SRR3459303
SRR3459304
SRR3459305
SRR3459306
SRR3459307
SRR3459308
SRR3459309
SRR3459310
SRR3459311
SRR3459312
SRR3459313
SRR3459314
SRR3459315
SRR3459316
SRR3459317
SRR3459318
SRR3459319
SRR3459320
SRR3459321
SRR3459322
SRR3459323
SRR3459324
SRR3459325
SRR3459326
SRR3459327
SRR3459328
SRR3459329
SRR3459330
SRR3459331
SRR3459332
SRR3459333
SRR3459334
SRR3459335
SRR3459336
SRR3459337
SRR3459338
SRR3459339
SRR3459340
SRR3459341
SRR3459342
SRR3459343
SRR3459344
SRR3459345
SRR3459346
SRR3459347
SRR3459348
SRR3459349
SRR3459350
SRR3459351
SRR3459352
SRR3459353
SRR3459354
SRR3459355
SRR3459356
SRR3459357
SRR3459358
SRR3459359
SRR3459360
SRR3459361
SRR3459362
SRR3459363
SRR3459364
SRR3459365
SRR3459366
SRR3459367
SRR3459368
SRR3459369
SRR3459370
SRR3459371
SRR3459372
SRR3459373
SRR3459374
SRR3459375
SRR3459376
SRR3459377
SRR3459378
SRR3459379
SRR3459380
SRR3459381
SRR3459382
SRR3459383
SRR3459384
SRR3459385
SRR3459386
SRR3459387
SRR3459388
SRR3459389
SRR3459390
SRR3459391
SRR3459392
SRR3459393
SRR3459394
SRR3459395
SRR3459396
SRR3459397
SRR3459398
SRR3459399
SRR3459400
SRR3459401
SRR3459402
SRR3459403
SRR3459404
SRR3459405
SRR3459406
SRR3459407
SRR3459408
SRR3459409
SRR3459410
SRR3459411
SRR3459412
SRR3459413
SRR3459414
SRR3459415
SRR3459416
SRR3459417
SRR3459418
SRR3459419
SRR3459420
SRR3459421
SRR3459422
SRR3459423
SRR3459424
SRR3459425
SRR3459426
SRR3459427
SRR3459428
SRR3459429
SRR3459430
SRR3459431
SRR3459432
SRR3459433
SRR3459434
SRR3459435
SRR3459436
SRR3459437
SRR3459438
SRR3459439
SRR3459440
SRR3459441
SRR3459442
SRR3459443
SRR3459444
SRR3459445
SRR3459446
SRR3459447
SRR3459448
SRR3459449
SRR3459450
SRR3459451
SRR3459452
SRR3459453
SRR3459454
SRR3459455
SRR3459456
SRR3459457
SRR3459458
SRR3459459
SRR3459460
SRR3459461
SRR3459462
SRR3459463
SRR3459464
SRR3459465
SRR3459466
SRR3459467
SRR3459468
SRR3459469
SRR3459470
SRR3459471
SRR3459472
SRR3459473
SRR3459474
SRR3459475
SRR3459476
SRR3459477
SRR3459478
SRR3459479
SRR3459480
SRR3459481
SRR3459482
SRR3459483
SRR3459484
SRR3459485
SRR3459486
SRR3459487
SRR3459488
SRR3459489
SRR3459490
SRR3459491
SRR3459492
SRR3459493
SRR3459494
SRR3459495
SRR3459496
SRR3459497
SRR3459498
SRR3459499
SRR3459500
SRR3459501
SRR3459502
SRR3459503
SRR3459504
SRR3459505
SRR3459506
SRR3459507
SRR3459508
SRR3459509
SRR3459510
SRR3459511
SRR3459512
SRR3459513
SRR3459514
SRR3459515
SRR3459516
SRR3459517
SRR3459518
SRR3459519
SRR3459520
SRR3459521
SRR3459522
SRR3459523
SRR3459524
SRR3459525
SRR3459526
SRR3459527
SRR3459528
SRR3459529
SRR3459530
SRR3459531
SRR3459532
SRR3459533
SRR3459534
SRR3459535
SRR3459536
SRR3459537
SRR3459538
SRR3459539
SRR3459540
SRR3459541
SRR3459542
SRR3459543
SRR3459544
SRR3459545
SRR3459546
SRR3459547
SRR3459548
SRR3459549
SRR3459550
SRR3459551
SRR3459552
SRR3459553
SRR3459554
SRR3459555
SRR3459556
SRR3459557
SRR3459558
SRR3459559
SRR3459560
SRR3459561
SRR3459562
SRR3459563
SRR3459564
SRR3459565
SRR3459566
SRR3459567
SRR3459568
SRR3459569
SRR3459570
SRR3459571
SRR3459572
SRR3459573
SRR3459574
SRR3459575
SRR3459576
SRR3459577
SRR3459578
SRR3459579
SRR3459580
SRR3459581
SRR3459582
SRR3459583
SRR3459584
SRR3459585
SRR3459586
SRR3459587
SRR3459588
SRR3459589
SRR3459590
SRR3459591
SRR3459592
SRR3459593
SRR3459594
SRR3459595
SRR3459596
SRR3459597
SRR3459598
SRR3459599
SRR3459600
SRR3459601
SRR3459602
SRR3459603
SRR3459604
SRR3459605
SRR3459606
SRR3459607
SRR3459608
SRR3459609
SRR3459610
SRR3459611
SRR3459612
SRR3459613
SRR3459614
SRR3459615
SRR3459616
SRR3459617
SRR3459618
SRR3459619
SRR3459620
SRR3459621
SRR3459622
SRR3459623
SRR3459624
SRR3459625
SRR3459626
SRR3459627
SRR3459628
SRR3459629
SRR3459630
SRR3459631
SRR3459632
SRR3459633
SRR3459634
SRR3459635
SRR3459636
SRR3459637
SRR3459638
SRR3459639
SRR3459640
SRR3459641
SRR3459642
SRR3459643
SRR3459644
SRR3459645
SRR3459646
SRR3459647
SRR3459648
SRR3459649
SRR3459650
SRR3459651
SRR3459652
SRR3459653
SRR3459654
SRR3459655
SRR3459656
SRR3459657
SRR3459658
SRR3459659
SRR3459660
SRR3459661
SRR3459662
SRR3459663
SRR3459664
SRR3459665
SRR3459666
SRR3459667
SRR3459668
SRR3459669
SRR3459670
SRR3459671
SRR3459672
SRR3459673
SRR3459674
SRR3459675
SRR3459676
SRR3459677
SRR3459678
SRR3459679
SRR3459680
SRR3459681
SRR3459682
SRR3459683
SRR3459684
SRR3459685
SRR3459686
SRR3459687
SRR3459688
SRR3459689
SRR3459690
SRR3459691
SRR3459692
SRR3459693
SRR3459694
SRR3459695
SRR3459696
SRR3459697
SRR3459698
SRR3459699
SRR3459700
SRR3459701
SRR3459702
SRR3459703
SRR3459704
SRR3459705
SRR3459706
SRR3459707
SRR3459708
SRR3459709
SRR3459710
SRR3459711
SRR3459712
SRR3459713
SRR3459714
SRR3459715
SRR3459716
SRR3459717
SRR3459718
SRR3459719
SRR3459720
SRR3459721
SRR3459722
SRR3459723
SRR3459724
SRR3459725
SRR3459726
SRR3459727
SRR3459728
SRR3459729
SRR3459730
SRR3459731
SRR3459732
SRR3459733
SRR3459734
SRR3459735
SRR3459736
SRR3459737
SRR3459738
SRR3459739
SRR3459740
SRR3459741
SRR3459742
SRR3459743
SRR3459744
SRR3459745
SRR3459746
SRR3459747
SRR3459748
SRR3459749
SRR3459750
SRR3459751
SRR3459752
SRR3459753
SRR3459754
SRR3459755
SRR3459756
SRR3459757
SRR3459758
SRR3459759
SRR3459760
SRR3459761
SRR3459762
SRR3459763
SRR3459764
SRR3459765
SRR3459766
SRR3459767
SRR3459768
SRR3459769
SRR3459770
SRR3459771
SRR3459772
SRR3459773
SRR3459774
SRR3459775
SRR3459776
SRR3459777
SRR3459778
SRR3459779
SRR3459780
SRR3459781
SRR3459782
SRR3459783
SRR3459784
SRR3459785
SRR3459786
SRR3459787
SRR3459788
SRR3459789
SRR3459790
SRR3459791
SRR3459792
SRR3459793
SRR3459794
SRR3459795
SRR3459796
SRR3459797
SRR3459798
SRR3459799
SRR3459800
SRR3459801
SRR3459802
SRR3459803
SRR3459804
SRR3459805
SRR3459806
SRR3459807
SRR3459808
SRR3459809
SRR3459810
SRR3459811
SRR3459812
SRR3459813
SRR3459814
SRR3459815
SRR3459816
SRR3459817
SRR3459818
SRR3459819
SRR3459820
SRR3459821
SRR3459822
SRR3459823
SRR3459824
SRR3459825
SRR3459826
SRR3459827
SRR3459828
SRR3459829
SRR3459830
SRR3459831
SRR3459832
SRR3459833
SRR3459834
SRR3459835
SRR3459836
SRR3459837
SRR3459838
SRR3459839
SRR3459840
SRR3459841
SRR3459842
SRR3459843
SRR3459844
SRR3459845
SRR3459846
SRR3459847
SRR3459848
SRR3459849
SRR3459850
SRR3459851
SRR3459852
SRR3459853
SRR3459854
SRR3459855
SRR3459856
SRR3459857
SRR3459858
SRR3459859
SRR3459860
SRR3459861
SRR3459862
SRR3459863
SRR3459864
SRR3459865
SRR3459866
SRR3459867
SRR3459868
SRR3459869
SRR3459870
SRR3459871
SRR3459872
SRR3459873
SRR3459874
SRR3459875
SRR3459876
SRR3459877
SRR3459878
SRR3459879
SRR3459880
SRR3459881
SRR3459882
SRR3459883
SRR3459884
SRR3459885
SRR3459886
SRR3459887
SRR3459888
SRR3459889
SRR3459890
SRR3459891
SRR3459892
SRR3459893
SRR3459894
SRR3459895
SRR3459896
SRR3459897
SRR3459898
SRR3459899
SRR3459900
SRR3459901
SRR3459902
SRR3459903
SRR3459904
SRR3459905
SRR3459906
SRR3459907
SRR3459908
SRR3459909
SRR3459910
SRR3459911
SRR3459912
SRR3459913
SRR3459914
SRR3459915
SRR3459916
SRR3459917
SRR3459918
SRR3459919
SRR3459920
SRR3459921
SRR3459922
SRR3459923
SRR3459924
SRR3459925
SRR3459926
SRR3459927
SRR3459928
SRR3459929
SRR3459930
SRR3459931
SRR3459932
SRR3459933
SRR3459934
SRR3459935
SRR3459936
SRR3459937
SRR3459938
SRR3459939
SRR3459940
SRR3459941
SRR3459942
SRR3459943
SRR3459944
SRR3459945
SRR3459946
SRR3459947
SRR3459948
SRR3459949
SRR3459950
SRR3459951
SRR3459952
SRR3459953
SRR3459954
SRR3459955
SRR3459956
SRR3459957
SRR3459958
SRR3459959
SRR3459960
SRR3459961
SRR3459962
SRR3459963
SRR3459964
SRR3459965
SRR3459966
SRR3459967
SRR3459968
SRR3459969
SRR3459970
SRR3459971
SRR3459972
SRR3459973
SRR3459974
SRR3459975
SRR3459976
SRR3459977
SRR3459978
SRR3459979
SRR3459980
SRR3459981
SRR3459982
SRR3459983
SRR3459984
SRR3459985
SRR3459986
SRR3459987
SRR3459988
SRR3459989
SRR3459990
SRR3459991
SRR3459992
SRR3459993
SRR3459994
SRR3459995
SRR3459996
SRR3459997
SRR3459998
SRR3459999
SRR3460000
SRR3460001
SRR3460002
SRR3460003
SRR3460004
SRR3460005
SRR3460006
SRR3460007
SRR3460008
SRR3460009
SRR3460010
SRR3460011
SRR3460012
SRR3460013
SRR3460014
SRR3460015
SRR3460016
SRR3460017
SRR3460018
SRR3460019
SRR3460020
SRR3460021
SRR3460022
SRR3460023
SRR3460024
SRR3460025
SRR3460026
SRR3460027
SRR3460028
SRR3460029
SRR3460030
SRR3460031
SRR3460032
SRR3460033
SRR3460034
SRR3460035
SRR3460036
SRR3460037
SRR3460038
SRR3460039
SRR3460040
SRR3460041
SRR3460042
SRR3460043
SRR3460044
SRR3460045
SRR3460046
SRR3460047
SRR3460048
SRR3460049
SRR3460050
SRR3460051
SRR3460052
SRR3460053
SRR3460054
SRR3460055
SRR3460056
SRR3460057
SRR3460058
SRR3460059
SRR3460060
SRR3460061
SRR3460062
SRR3460063
SRR3460064
SRR3460065
SRR3460066
SRR3460067
SRR3460068
SRR3460069
SRR3460070
SRR3460071
SRR3460072
SRR3460073
SRR3460074
SRR3460075
SRR3460076
SRR3460077
SRR3460078
SRR3460079
SRR3460080
SRR3460081
SRR3460082
SRR3460083
SRR3460084
SRR3460085
SRR3460086
SRR3460087
SRR3460088
SRR3460089
SRR3460090
SRR3460091
SRR3460092
SRR3460093
SRR3460094
SRR3460095
SRR3460096
SRR3460097
SRR3460098
SRR3460099
SRR3460100
SRR3460101
SRR3460102
SRR3460103
SRR3460104
SRR3460105
SRR3460106
SRR3460107
SRR3460108
SRR3460109
SRR3460110
SRR3460111
SRR3460112
SRR3460113
SRR3460114
SRR3460115
SRR3460116
SRR3460117
SRR3460118
SRR3460119
SRR3460120
SRR3460121
SRR3460122
SRR3460123
SRR3460124
SRR3460125
SRR3460126
SRR3460127
SRR3460128
SRR3460129
SRR3460130
SRR3460131
SRR3460132
SRR3460133
SRR3460134
SRR3460135
SRR3460136
SRR3460137
SRR3460138
SRR3460139
SRR3460140
SRR3460141
SRR3460142
SRR3460143
SRR3460144
SRR3460145
SRR3460146
SRR3460147
SRR3460148
SRR3460149
SRR3460150
SRR3460151
SRR3460152
SRR3460153
SRR3460154
SRR3460155
SRR3460156
SRR3460157
SRR3460158
SRR3460159
SRR3460160
SRR3460161
SRR3460162
SRR3460163
SRR3460164
SRR3460165
SRR3460166
SRR3460167
SRR3460168
SRR3460169
SRR3460170
SRR3460171
SRR3460172
SRR3460173
SRR3460174
SRR3460175
SRR3460176
SRR3460177
SRR3460178
SRR3460179
SRR3460180
SRR3460181
SRR3460182
SRR3460183
SRR3460184
SRR3460185
SRR3460186
SRR3460187
SRR3460188
SRR3460189
SRR3460190
SRR3460191
SRR3460192
SRR3460193
SRR3460194
SRR3460195
SRR3460196
SRR3460197
SRR3460198
SRR3460199
SRR3460200
SRR3460201
SRR3460202
SRR3460203
SRR3460204
SRR3460205
SRR3460206
SRR3460207
SRR3460208
SRR3460209
SRR3460210
SRR3460211
SRR3460212
SRR3460213
SRR3460214
SRR3460215
SRR3460216
SRR3460217
SRR3460218
SRR3460219
SRR3460220
SRR3460221
SRR3460222
SRR3460223
SRR3460224
SRR3460225
SRR3460226
SRR3460227
SRR3460228
SRR3460229
SRR3460230
SRR3460231
SRR3460232
SRR3460233
SRR3460234
SRR3460235
SRR3460236
SRR3460237
SRR3460238
SRR3460239
SRR3460240
SRR3460241
SRR3460242
SRR3460243
SRR3460244
SRR3460245
SRR3460246
SRR3460247
SRR3460248
SRR3460249
SRR3460250
SRR3460251
SRR3460252
SRR3460253
SRR3460254
SRR3460255
SRR3460256
SRR3460257
SRR3460258
SRR3460259
SRR3460260
SRR3460261
SRR3460262
SRR3460263
SRR3460264
SRR3460265
SRR3460266
SRR3460267
SRR3460268
SRR3460269
SRR3460270
SRR3460271
SRR3460272
SRR3460273
SRR3460274
SRR3460275
SRR3460276
SRR3460277
SRR3460278
SRR3460279
SRR3460280
SRR3460281
SRR3460282
SRR3460283
SRR3460284
SRR3460285
SRR3460286
SRR3460287
SRR3460288
SRR3460289
SRR3460290
SRR3460291
SRR3460292
SRR3460293
SRR3460294
SRR3460295
SRR3460296
SRR3460297
SRR3460298
SRR3460299
SRR3460300
SRR3460301
SRR3460302
SRR3460303
SRR3460304
SRR3460305
SRR3460306
SRR3460307
SRR3460308
SRR3460309
SRR3460310
SRR3460311
SRR3460312
SRR3460313
SRR3460314
SRR3460315
SRR3460316
SRR3460317
SRR3460318
SRR3460319
SRR3460320
SRR3460321
SRR3460322
SRR3460323
SRR3460324
SRR3460325
SRR3460326
SRR3460327
SRR3460328
SRR3460329
SRR3460330
SRR3460331
SRR3460332
SRR3460333
SRR3460334
SRR3460335
SRR3460336
SRR3460337
SRR3460338
SRR3460339
SRR3460340
SRR3460341
SRR3460342
SRR3460343
SRR3460344
SRR3460345
SRR3460346
SRR3460347
SRR3460348
SRR3460349
SRR3460350
SRR3460351
SRR3460352
SRR3460353
SRR3460354
SRR3460355
SRR3460356
SRR3460357
SRR3460358
SRR3460359
SRR3460360
SRR3460361
SRR3460362
SRR3460363
SRR3460364
SRR3460365
SRR3460366
SRR3460367
SRR3460368
SRR3460369
SRR3460370
SRR3460371
SRR3460372
SRR3460373
SRR3460374
SRR3460375
SRR3460376
SRR3460377
SRR3460378
SRR3460379
SRR3460380
SRR3460381
SRR3460382
SRR3460383
SRR3460384
SRR3460385
SRR3460386
SRR3460387
SRR3460388
SRR3460389
SRR3460390
SRR3460391
SRR3460392
SRR3460393
SRR3460394
SRR3460395
SRR3460396
SRR3460397
SRR3460398
SRR3460399
SRR3460400
SRR3460401
SRR3460402
SRR3460403
SRR3460404
SRR3460405
SRR3460406
SRR3460407
SRR3460408
SRR3460409
SRR3460410
SRR3460411
SRR3460412
SRR3460413
SRR3460414
SRR3460415
SRR3460416
SRR3460417
SRR3460418
SRR3460419
SRR3460420
SRR3460421
SRR3460422
SRR3460423
SRR3460424
SRR3460425
SRR3460426
SRR3460427
SRR3460428
SRR3460429
SRR3460430
SRR3460431
SRR3460432
SRR3460433
SRR3460434
SRR3460435
SRR3460436
SRR3460437
SRR3460438
SRR3460439
SRR3460440
SRR3460441
SRR3460442
SRR3460443
SRR3460444
SRR3460445
SRR3460446
SRR3460447
SRR3460448
SRR3460449
SRR3460450
SRR3460451
SRR3460452
SRR3460453
SRR3460454
SRR3460455
SRR3460456
SRR3460457
SRR3460458
SRR3460459
SRR3460460
SRR3460461
SRR3460462
SRR3460463
SRR3460464
SRR3460465
SRR3460466
SRR3460467
SRR3460468
SRR3460469
SRR3460470
SRR3460471
SRR3460472
SRR3460473
SRR3460474
SRR3460475
SRR3460476
SRR3460477
SRR3460478
SRR3460479
SRR3460480
SRR3460481
SRR3460482
SRR3460483
SRR3460484
SRR3460485
SRR3460486
SRR3460487
SRR3460488
SRR3460489
SRR3460490
SRR3460491
SRR3460492
SRR3460493
SRR3460494
SRR3460495
SRR3460496
SRR3460497
SRR3460498
SRR3460499
SRR3460500
SRR3460501
SRR3460502
SRR3460503
SRR3460504
SRR3460505
SRR3460506
SRR3460507
SRR3460508
SRR3460509
SRR3460510
SRR3460511
SRR3460512
SRR3460513
SRR3460514
SRR3460515
SRR3460516
SRR3460517
SRR3460518
SRR3460519
SRR3460520
SRR3460521
SRR3460522
SRR3460523
SRR3460524
SRR3460525
SRR3460526
SRR3460527
SRR3460528
SRR3460529
SRR3460530
SRR3460531
SRR3460532
SRR3460533
SRR3460534
SRR3460535
SRR3460536
SRR3460537
SRR3460538
SRR3460539
SRR3460540
SRR3460541
SRR3460542
SRR3460543
SRR3460544
SRR3460545
SRR3460546
SRR3460547
SRR3460548
SRR3460549
SRR3460550
SRR3460551
SRR3460552
SRR3460553
SRR3460554
SRR3460555
SRR3460556
SRR3460557
SRR3460558
SRR3460559
SRR3460560
SRR3460561
SRR3460562
SRR3460563
SRR3460564
SRR3460565
SRR3460566
SRR3460567
SRR3460568
SRR3460569
SRR3460570
SRR3460571
SRR3460572
SRR3460573
SRR3460574
SRR3460575
SRR3460576
SRR3460577
SRR3460578
SRR3460579
SRR3460580
SRR3460581
SRR3460582
SRR3460583
SRR3460584
SRR3460585
SRR3460586
SRR3460587
SRR3460588
SRR3460589
SRR3460590
SRR3460591
SRR3460592
SRR3460593
SRR3460594
SRR3460595
SRR3460596
SRR3460597
SRR3460598
SRR3460599
SRR3460600
SRR3460601
SRR3460602
SRR3460603
SRR3460604
SRR3460605
SRR3460606
SRR3460607
SRR3460608
SRR3460609
SRR3460610
SRR3460611
SRR3460612
SRR3460613
SRR3460614
SRR3460615
SRR3460616
SRR3460617
SRR3460618
SRR3460619
SRR3460620
SRR3460621
SRR3460622
SRR3460623
SRR3460624
SRR3460625
SRR3460626
SRR3460627
SRR3460628
SRR3460629
SRR3460630
SRR3460631
SRR3460632
SRR3460633
SRR3460634
SRR3460635
SRR3460636
SRR3460637
SRR3460638
SRR3460639
SRR3460640
SRR3460641
SRR3460642
SRR3460643
SRR3460644
SRR3460645
SRR3460646
SRR3460647
SRR3460648
SRR3460649
SRR3460650
SRR3460651
SRR3460652
SRR3460653
SRR3460654
SRR3460655
SRR3460656
SRR3460657
SRR3460658
SRR3460659
SRR3460660
SRR3460661
SRR3460662
SRR3460663
SRR3460664
SRR3460665
SRR3460666
SRR3460667
SRR3460668
SRR3460669
SRR3460670
SRR3460671
SRR3460672
SRR3460673
SRR3460674
SRR3460675
SRR3460676
SRR3460677
SRR3460678
SRR3460679
SRR3460680
SRR3460681
SRR3460682
SRR3460683
SRR3460684
SRR3460685
SRR3460686
SRR3460687
SRR3460688
SRR3460689
SRR3460690
SRR3460691
SRR3460692
SRR3460693
SRR3460694
SRR3460695
SRR3460696
SRR3460697
SRR3460698
SRR3460699
SRR3460700
SRR3460701
SRR3460702
SRR3460703
SRR3460704
SRR3460705
SRR3460706
SRR3460707
SRR3460708
SRR3460709
SRR3460710
SRR3460711
SRR3460712
SRR3460713
SRR3460714
SRR3460715
SRR3460716
SRR3460717
SRR3460718
SRR3460719
SRR3460720
SRR3460721
SRR3460722
SRR3460723
SRR3460724
SRR3460725
SRR3460726
SRR3460727
SRR3460728
SRR3460729
SRR3460730
SRR3460731
SRR3460732
SRR3460733
SRR3460734
SRR3460735
SRR3460736
SRR3460737
SRR3460738
SRR3460739
SRR3460740
SRR3460741
SRR3460742
SRR3460743
SRR3460744
SRR3460745
SRR3460746
SRR3460747
SRR3460748
SRR3460749
SRR3460750
SRR3460751
SRR3460752
SRR3460753
SRR3460754
SRR3460755
SRR3460756
SRR3460757
SRR3460758
SRR3460759
SRR3460760
SRR3460761
SRR3460762
SRR3460763
SRR3460764
SRR3460765
SRR3460766
SRR3460767
SRR3460768
SRR3460769
SRR3460770
SRR3460771
SRR3460772
SRR3460773
SRR3460774
SRR3460775
SRR3460776
SRR3460777
SRR3460778
SRR3460779
SRR3460780
SRR3460781
SRR3460782
SRR3460783
SRR3460784
SRR3460785
SRR3460786
SRR3460787
SRR3460788
SRR3460789
SRR3460790
SRR3460791
SRR3460792
SRR3460793
SRR3460794
SRR3460795
SRR3460796
SRR3460797
SRR3460798
SRR3460799
SRR3460800
SRR3460801
SRR3460802
SRR3460803
SRR3460804
SRR3460805
SRR3460806
SRR3460807
SRR3460808
SRR3460809
SRR3460810
SRR3460811
SRR3460812
SRR3460813
SRR3460814
SRR3460815
SRR3460816
SRR3460817
SRR3460818
SRR3460819
SRR3460820
SRR3460821
SRR3460822
SRR3460823
SRR3460824
SRR3460825
SRR3460826
SRR3460827
SRR3460828
SRR3460829
SRR3460830
SRR3460831
SRR3460832
SRR3460833
SRR3460834
SRR3460835
SRR3460836
SRR3460837
SRR3460838
SRR3460839
SRR3460840
SRR3460841
SRR3460842
SRR3460843
SRR3460844
SRR3460845
SRR3460846
SRR3460847
SRR3460848
SRR3460849
SRR3460850
SRR3460851
SRR3460852
SRR3460853
SRR3460854
SRR3460855
SRR3460856
SRR3460857
SRR3460858
SRR3460859
SRR3460860
SRR3460861
SRR3460862
SRR3460863
SRR3460864
SRR3460865
SRR3460866
SRR3460867
SRR3460868
SRR3460869
SRR3460870
SRR3460871
SRR3460872
SRR3460873
SRR3460874
SRR3460875
SRR3460876
SRR3460877
SRR3460878
SRR3460879
SRR3460880
SRR3460881
SRR3460882
SRR3460883
SRR3460884
SRR3460885
SRR3460886
SRR3460887
SRR3460888
SRR3460889
SRR3460890
SRR3460891
SRR3460892
SRR3460893
SRR3460894
SRR3460895
SRR3460896
SRR3460897
SRR3460898
SRR3460899
SRR3460900
SRR3460901
SRR3460902
SRR3460903
SRR3460904
SRR3460905
SRR3460906
SRR3460907
SRR3460908
SRR3460909
SRR3460910
SRR3460911
SRR3460912
SRR3460913
SRR3460914
SRR3460915
SRR3460916
SRR3460917
SRR3460918
SRR3460919
SRR3460920
SRR3460921
SRR3460922
SRR3460923
SRR3460924
SRR3460925
SRR3460926
SRR3460927
SRR3460928
SRR3460929
SRR3460930
SRR3460931
SRR3460932
SRR3460933
SRR3460934
SRR3460935
SRR3460936
SRR3460937
SRR3460938
SRR3460939
SRR3460940
SRR3460941
SRR3460942
SRR3460943
SRR3460944
SRR3460945
SRR3460946
SRR3460947
SRR3460948
SRR3460949
SRR3460950
SRR3460951
SRR3460952
SRR3460953
SRR3460954
SRR3460955
SRR3460956
SRR3460957
SRR3460958
SRR3460959
SRR3460960
SRR3460961
SRR3460962
SRR3460963
SRR3460964
SRR3460965
SRR3460966
SRR3460967
SRR3460968
SRR3460969
SRR3460970
SRR3460971
SRR3460972
SRR3460973
SRR3460974
SRR3460975
SRR3460976
SRR3460977
SRR3460978
SRR3460979
SRR3460980
SRR3460981
SRR3460982
SRR3460983
SRR3460984
SRR3460985
SRR3460986
SRR3460987
SRR3460988
SRR3460989
SRR3460990
SRR3460991
SRR3460992
SRR3460993
SRR3460994
SRR3460995
SRR3460996
SRR3460997
SRR3460998
SRR3460999
SRR3461000
SRR3461001
SRR3461002
SRR3461003
SRR3461004
SRR3461005
SRR3461006
SRR3461007
SRR3461008
SRR3461009
SRR3461010
SRR3461011
SRR3461012
SRR3461013
SRR3461014
SRR3461015
SRR3461016
SRR3461017
SRR3461018
SRR3461019
SRR3461020
SRR3461021
SRR3461022
SRR3461023
SRR3461024
SRR3461025
SRR3461026
SRR3461027
SRR3461028
SRR3461029
SRR3461030
SRR3461031
SRR3461032
SRR3461033
SRR3461034
SRR3461035
SRR3461036
SRR3461037
SRR3461038
SRR3461039
SRR3461040
SRR3461041
SRR3461042
SRR3461043
SRR3461044
SRR3461045
SRR3461046
SRR3461047
SRR3461048
SRR3461049
SRR3461050
SRR3461051
SRR3461052
SRR3461053
SRR3461054
SRR3461055
SRR3461056
SRR3461057
SRR3461058
SRR3461059
SRR3461060
SRR3461061
SRR3461062
SRR3461063
SRR3461064
SRR3461065
SRR3461066
SRR3461067
SRR3461068
SRR3461069
SRR3461070
SRR3461071
SRR3461072
SRR3461073
SRR3461074
SRR3461075
SRR3461076
SRR3461077
SRR3461078
SRR3461079
SRR3461080
SRR3461081
SRR3461082
SRR3461083
SRR3461084
SRR3461085
SRR3461086
SRR3461087
SRR3461088
SRR3461089
SRR3461090
SRR3461091
SRR3461092
SRR3461093
SRR3461094
SRR3461095
SRR3461096
SRR3461097
SRR3461098
SRR3461099
SRR3461100
SRR3461101
SRR3461102
SRR3461103
SRR3461104
SRR3461105
SRR3461106
SRR3461107
SRR3461108
SRR3461109
SRR3461110
SRR3461111
SRR3461112
SRR3461113
SRR3461114
SRR3461115
SRR3461116
SRR3461117
SRR3461118
SRR3461119
SRR3461120
SRR3461121
SRR3461122
SRR3461123
SRR3461124
SRR3461125
SRR3461126
SRR3461127
SRR3461128
SRR3461129
SRR3461130
SRR3461131
SRR3461132
SRR3461133
SRR3461134
SRR3461135
SRR3461136
SRR3461137
SRR3461138
SRR3461139
SRR3461140
SRR3461141
SRR3461142
SRR3461143
SRR3461144
SRR3461145
SRR3461146
SRR3461147
SRR3461148
SRR3461149
SRR3461150
SRR3461151
SRR3461152
SRR3461153
SRR3461154
SRR3461155
SRR3461156
SRR3461157
SRR3461158
SRR3461159
SRR3461160
SRR3461161
SRR3461162
SRR3461163
SRR3461164
SRR3461165
SRR3461166
SRR3461167
SRR3461168
SRR3461169
SRR3461170
SRR3461171
SRR3461172
SRR3461173
SRR3461174
SRR3461175
SRR3461176
SRR3461177
SRR3461178
SRR3461179
SRR3461180
SRR3461181
SRR3461182
SRR3461183
SRR3461184
SRR3461185
SRR3461186
SRR3461187
SRR3461188
SRR3461189
SRR3461190
SRR3461191
SRR3461192
SRR3461193
SRR3461194
SRR3461195
SRR3461196
SRR3461197
SRR3461198
SRR3461199
SRR3461200
SRR3461201
SRR3461202
SRR3461203
SRR3461204
SRR3461205
SRR3461206
SRR3461207
SRR3461208
SRR3461209
SRR3461210
SRR3461211
SRR3461212
SRR3461213
SRR3461214
SRR3461215
SRR3461216
SRR3461217
SRR3461218
SRR3461219
SRR3461220
SRR3461221
SRR3461222
SRR3461223
SRR3461224
SRR3461225
SRR3461226
SRR3461227
SRR3461228
SRR3461229
SRR3461230
SRR3461231
SRR3461232
SRR3461233
SRR3461234
SRR3461235
SRR3461236
SRR3461237
SRR3461238
SRR3461239
SRR3461240
SRR3461241
SRR3461242
SRR3461243
SRR3461244
SRR3461245
SRR3461246
SRR3461247
SRR3461248
SRR3461249
SRR3461250
SRR3461251
SRR3461252
SRR3461253
SRR3461254
SRR3461255
SRR3461256
SRR3461257
SRR3461258
SRR3461259
SRR3461260
SRR3461261
SRR3461262
SRR3461263
SRR3461264
SRR3461265
SRR3461266
SRR3461267
SRR3461268
SRR3461269
SRR3461270
SRR3461271
SRR3461272
SRR3461273
SRR3461274
SRR3461275
SRR3461276
SRR3461277
SRR3461278
SRR3461279
SRR3461280
SRR3461281
SRR3461282
SRR3461283
SRR3461284
SRR3461285
SRR3461286
SRR3461287
SRR3461288
SRR3461289
SRR3461290
SRR3461291
SRR3461292
SRR3461293
SRR3461294
SRR3461295
SRR3461296
SRR3461297
SRR3461298
SRR3461299
SRR3461300
SRR3461301
SRR3461302
SRR3461303
SRR3461304
SRR3461305
SRR3461306
SRR3461307
SRR3461308
SRR3461309
SRR3461310
SRR3461311
SRR3461312
SRR3461313
SRR3461314
SRR3461315
SRR3461316
SRR3461317
SRR3461318
SRR3461319
SRR3461320
SRR3461321
SRR3461322
SRR3461323
SRR3461324
SRR3461325
SRR3461326
SRR3461327
SRR3461328
SRR3461329
SRR3461330
SRR3461331
SRR3461332
SRR3461333
SRR3461334
SRR3461335
SRR3461336
SRR3461337
SRR3461338
SRR3461339
SRR3461340
SRR3461341
SRR3461342
SRR3461343
SRR3461344
SRR3461345
SRR3461346
SRR3461347
SRR3461348
SRR3461349
SRR3461350
SRR3461351
SRR3461352
SRR3461353
SRR3461354
SRR3461355
SRR3461356
SRR3461357
SRR3461358
SRR3461359
SRR3461360
SRR3461361
SRR3461362
SRR3461363
SRR3461364
SRR3461365
SRR3461366
SRR3461367
SRR3461368
SRR3461369
SRR3461370
SRR3461371
SRR3461372
SRR3461373
SRR3461374
SRR3461375
SRR3461376
SRR3461377
SRR3461378
SRR3461379
SRR3461380
SRR3461381
SRR3461382
SRR3461383
SRR3461384
SRR3461385
SRR3461386
SRR3461387
SRR3461388
SRR3461389
SRR3461390
SRR3461391
SRR3461392
SRR3461393
SRR3461394
SRR3461395
SRR3461396
SRR3461397
SRR3461398
SRR3461399
SRR3461400
SRR3461401
SRR3461402
SRR3461403
SRR3461404
SRR3461405
SRR3461406
SRR3461407
SRR3461408
SRR3461409
SRR3461410
SRR3461411
SRR3461412
SRR3461413
SRR3461414
SRR3461415
SRR3461416
SRR3461417
SRR3461418
SRR3461419
SRR3461420
SRR3461421
SRR3461422
SRR3461423
SRR3461424
SRR3461425
SRR3461426
SRR3461427
SRR3461428
SRR3461429
SRR3461430
SRR3461431
SRR3461432
SRR3461433
SRR3461434
SRR3461435
SRR3461436
SRR3461437
SRR3461438
SRR3461439
SRR3461440
SRR3461441
SRR3461442
SRR3461443
SRR3461444
SRR3461445
SRR3461446
SRR3461447
SRR3461448
SRR3461449
SRR3461450
SRR3461451
SRR3461452
SRR3461453
SRR3461454
SRR3461455
SRR3461456
SRR3461457
SRR3461458
SRR3461459
SRR3461460
SRR3461461
SRR3461462
SRR3461463
SRR3461464
SRR3461465
SRR3461466
SRR3461467
SRR3461468
SRR3461469
SRR3461470
SRR3461471
SRR3461472
SRR3461473
SRR3461474
SRR3461475
SRR3461476
SRR3461477
SRR3461478
SRR3461479
SRR3461480
SRR3461481
SRR3461482
SRR3461483
SRR3461484
SRR3461485
SRR3461486
SRR3461487
SRR3461488
SRR3461489
SRR3461490
SRR3461491
SRR3461492
SRR3461493
SRR3461494
SRR3461495
SRR3461496
SRR3461497
SRR3461498
SRR3461499
SRR3461500
SRR3461501
SRR3461502
SRR3461503
SRR3461504
SRR3461505
SRR3461506
SRR3461507
SRR3461508
SRR3461509
SRR3461510
SRR3461511
SRR3461512
SRR3461513
SRR3461514
SRR3461515
SRR3461516
SRR3461517
SRR3461518
SRR3461519
SRR3461520
SRR3461521
SRR3461522
SRR3461523
SRR3461524
SRR3461525
SRR3461526
SRR3461527
SRR3461528
SRR3461529
SRR3461530
SRR3461531
SRR3461532
SRR3461533
SRR3461534
SRR3461535
SRR3461536
SRR3461537
SRR3461538
SRR3461539
SRR3461540
SRR3461541
SRR3461542
SRR3461543
SRR3461544
SRR3461545
SRR3461546
SRR3461547
SRR3461548
SRR3461549
SRR3461550
SRR3461551
SRR3461552
SRR3461553
SRR3461554
SRR3461555
SRR3461556
SRR3461557
SRR3461558
SRR3461559
SRR3461560
SRR3461561
SRR3461562
SRR3461563
SRR3461564
SRR3461565
SRR3461566
SRR3461567
SRR3461568
SRR3461569
SRR3461570
SRR3461571
SRR3461572
SRR3461573
SRR3461574
SRR3461575
SRR3461576
SRR3461577
SRR3461578
SRR3461579
SRR3461580
SRR3461581
SRR3461582
SRR3461583
SRR3461584
SRR3461585
SRR3461586
SRR3461587
SRR3461588
SRR3461589
SRR3461590
SRR3461591
SRR3461592
SRR3461593
SRR3461594
SRR3461595
SRR3461596
SRR3461597
SRR3461598
SRR3461599
SRR3461600
SRR3461601
SRR3461602
SRR3461603
SRR3461604
SRR3461605
SRR3461606
SRR3461607
SRR3461608
SRR3461609
SRR3461610
SRR3461611
SRR3461612
SRR3461613
SRR3461614
SRR3461615
SRR3461616
SRR3461617
SRR3461618
SRR3461619
SRR3461620
SRR3461621
SRR3461622
SRR3461623
SRR3461624
SRR3461625
SRR3461626
SRR3461627
SRR3461628
SRR3461629
SRR3461630
SRR3461631
SRR3461632
SRR3461633
SRR3461634
SRR3461635
SRR3461636
SRR3461637
SRR3461638
SRR3461639
SRR3461640
SRR3461641
SRR3461642
SRR3461643
SRR3461644
SRR3461645
SRR3461646
SRR3461647
SRR3461648
SRR3461649
SRR3461650
SRR3461651
SRR3461652
SRR3461653
SRR3461654
SRR3461655
SRR3461656
SRR3461657
SRR3461658
SRR3461659
SRR3461660
SRR3461661
SRR3461662
SRR3461663
SRR3461664
SRR3461665
SRR3461666
SRR3461667
SRR3461668
SRR3461669
SRR3461670
SRR3461671
SRR3461672
SRR3461673
SRR3461674
SRR3461675
SRR3461676
SRR3461677
SRR3461678
SRR3461679
SRR3461680
SRR3461681
SRR3461682
SRR3461683
SRR3461684
SRR3461685
SRR3461686
SRR3461687
SRR3461688
SRR3461689
SRR3461690
SRR3461691
SRR3461692
SRR3461693
SRR3461694
SRR3461695
SRR3461696
SRR3461697
SRR3461698
SRR3461699
SRR3461700
SRR3461701
SRR3461702
SRR3461703
SRR3461704
SRR3461705
SRR3461706
SRR3461707
SRR3461708
SRR3461709
SRR3461710
SRR3461711
SRR3461712
SRR3461713
SRR3461714
SRR3461715
SRR3461716
SRR3461717
SRR3461718
SRR3461719
SRR3461720
SRR3461721
SRR3461722
SRR3461723
SRR3461724
SRR3461725
SRR3461726
SRR3461727
SRR3461728
SRR3461729
SRR3461730
SRR3461731
SRR3461732
SRR3461733
SRR3461734
SRR3461735
SRR3461736
SRR3461737
SRR3461738
SRR3461739
SRR3461740
SRR3461741
SRR3461742
SRR3461743
SRR3461744
SRR3461745
SRR3461746
SRR3461747
SRR3461748
SRR3461749
SRR3461750
SRR3461751
SRR3461752
SRR3461753
SRR3461754
SRR3461755
SRR3461756
SRR3461757
SRR3461758
SRR3461759
SRR3461760
SRR3461761
SRR3461762
SRR3461763
SRR3461764
SRR3461765
SRR3461766
SRR3461767
SRR3461768
SRR3461769
SRR3461770
SRR3461771
SRR3461772
SRR3461773
SRR3461774
SRR3461775
SRR3461776
SRR3461777
SRR3461778
SRR3461779
SRR3461780
SRR3461781
SRR3461782
SRR3461783
SRR3461784
SRR3461785
SRR3461786
SRR3461787
SRR3461788
SRR3461789
SRR3461790
SRR3461791
SRR3461792
SRR3461793
SRR3461794
SRR3461795
SRR3461796
SRR3461797
SRR3461798
SRR3461799
SRR3461800
SRR3461801
SRR3461802
SRR3461803
SRR3461804
SRR3461805
SRR3461806
SRR3461807
SRR3461808
SRR3461809
SRR3461810
SRR3461811
SRR3461812
SRR3461813
SRR3461814
SRR3461815
SRR3461816
SRR3461817
SRR3461818
SRR3461819
SRR3461820
SRR3461821
SRR3461822
SRR3461823
SRR3461824
SRR3461825
SRR3461826
SRR3461827
SRR3461828
SRR3461829
SRR3461830
SRR3461831
SRR3461832
SRR3461833
SRR3461834
SRR3461835
SRR3461836
SRR3461837
SRR3461838
SRR3461839
SRR3461840
SRR3461841
SRR3461842
SRR3461843
SRR3461844
SRR3461845
SRR3461846
SRR3461847
SRR3461848
SRR3461849
SRR3461850
SRR3461851
SRR3461852
SRR3461853
SRR3461854
SRR3461855
SRR3461856
SRR3461857
SRR3461858
SRR3461859
SRR3461860
SRR3461861
SRR3461862
SRR3461863
SRR3461864
SRR3461865
SRR3461866
SRR3461867
SRR3461868
SRR3461869
SRR3461870
SRR3461871
SRR3461872
SRR3461873
SRR3461874
SRR3461875
SRR3461876
SRR3461877
SRR3461878
SRR3461879
SRR3461880
SRR3461881
SRR3461882
SRR3461883
SRR3461884
SRR3461885
SRR3461886
SRR3461887
SRR3461888
SRR3461889
SRR3461890
SRR3461891
SRR3461892
SRR3461893
SRR3461894
SRR3461895
SRR3461896
SRR3461897
SRR3461898
SRR3461899
SRR3461900
SRR3461901
SRR3461902
SRR3461903
SRR3461904
SRR3461905
SRR3461906
SRR3461907
SRR3461908
SRR3461909
SRR3461910
SRR3461911
SRR3461912
SRR3461913
SRR3461914
SRR3461915
SRR3461916
SRR3461917
SRR3461918
SRR3461919
SRR3461920
SRR3461921
SRR3461922
SRR3461923
SRR3461924
SRR3461925
SRR3461926
SRR3461927
SRR3461928
SRR3461929
SRR3461930
SRR3461931
SRR3461932
SRR3461933
SRR3461934
SRR3461935
SRR3461936
SRR3461937
SRR3461938
SRR3461939
SRR3461940
SRR3461941
SRR3461942
SRR3461943
SRR3461944
SRR3461945
SRR3461946
SRR3461947
SRR3461948
SRR3461949
SRR3461950
SRR3461951
SRR3461952
SRR3461953
SRR3461954
SRR3461955
SRR3461956
SRR3461957
SRR3461958
SRR3461959
SRR3461960
SRR3461961
SRR3461962
SRR3461963
SRR3461964
SRR3461965
SRR3461966
SRR3461967
SRR3461968
SRR3461969
SRR3461970
SRR3461971
SRR3461972
SRR3461973
SRR3461974
SRR3461975
SRR3461976
SRR3461977
SRR3461978
SRR3461979
SRR3461980
SRR3461981
SRR3461982
SRR3461983
SRR3461984
SRR3461985
SRR3461986
SRR3461987
SRR3461988
SRR3461989
SRR3461990
SRR3461991
SRR3461992
SRR3461993
SRR3461994
SRR3461995
SRR3461996
SRR3461997
SRR3461998
SRR3461999
SRR3462000
SRR3462001
SRR3462002
SRR3462003
SRR3462004
SRR3462005
SRR3462006
SRR3462007
SRR3462008
SRR3462009
SRR3462010
SRR3462011
SRR3462012
SRR3462013
SRR3462014
SRR3462015
SRR3462016
SRR3462017
SRR3462018
SRR3462019
SRR3462020
SRR3462021
SRR3462022
SRR3462023
SRR3462024
SRR3462025
SRR3462026
SRR3462027
SRR3462028
SRR3462029
SRR3462030
SRR3462031
SRR3462032
SRR3462033
SRR3462034
SRR3462035
SRR3462036
SRR3462037
SRR3462038
SRR3462039
SRR3462040
SRR3462041
SRR3462042
SRR3462043
SRR3462044
SRR3462045
SRR3462046
SRR3462047
SRR3462048
SRR3462049
SRR3462050
SRR3462051
SRR3462052
SRR3462053
SRR3462054
SRR3462055
SRR3462056
SRR3462057
SRR3462058
SRR3462059
SRR3462060
SRR3462061
SRR3462062
SRR3462063
SRR3462064
SRR3462065
SRR3462066
SRR3462067
SRR3462068
SRR3462069
SRR3462070
SRR3462071
SRR3462072
SRR3462073
SRR3462074
SRR3462075
SRR3462076
SRR3462077
SRR3462078
SRR3462079
SRR3462080
SRR3462081
SRR3462082
SRR3462083
SRR3462084
SRR3462085
SRR3462086
SRR3462087
SRR3462088
SRR3462089
SRR3462090
SRR3462091
SRR3462092
SRR3462093
SRR3462094
SRR3462095
SRR3462096
SRR3462097
SRR3462098
SRR3462099
SRR3462100
SRR3462101
SRR3462102
SRR3462103
SRR3462104
SRR3462105
SRR3462106
SRR3462107
SRR3462108
SRR3462109
SRR3462110
SRR3462111
SRR3462112
SRR3462113
SRR3462114
SRR3462115
SRR3462116
SRR3462117
SRR3462118
SRR3462119
SRR3462120
SRR3462121
SRR3462122
SRR3462123
SRR3462124
SRR3462125
SRR3462126
SRR3462127
SRR3462128
SRR3462129
SRR3462130
SRR3462131
SRR3462132
SRR3462133
SRR3462134
SRR3462135
SRR3462136
SRR3462137
SRR3462138
SRR3462139
SRR3462140
SRR3462141
SRR3462142
SRR3462143
SRR3462144
SRR3462145
SRR3462146
SRR3462147
SRR3462148
SRR3462149
SRR3462150
SRR3462151
SRR3462152
SRR3462153
SRR3462154
SRR3462155
SRR3462156
SRR3462157
SRR3462158
SRR3462159
SRR3462160
SRR3462161
SRR3462162
SRR3462163
SRR3462164
SRR3462165
SRR3462166
SRR3462167
SRR3462168
SRR3462169
SRR3462170
SRR3462171
SRR3462172
SRR3462173
SRR3462174
SRR3462175
SRR3462176
SRR3462177
SRR3462178
SRR3462179
SRR3462180
SRR3462181
SRR3462182
SRR3462183
SRR3462184
SRR3462185
SRR3462186
SRR3462187
SRR3462188
SRR3462189
SRR3462190
SRR3462191
SRR3462192
SRR3462193
SRR3462194
SRR3462195
SRR3462196
SRR3462197
SRR3462198
SRR3462199
SRR3462200
SRR3462201
SRR3462202
SRR3462203
SRR3462204
SRR3462205
SRR3462206
SRR3462207
SRR3462208
SRR3462209
SRR3462210
SRR3462211
SRR3462212
SRR3462213
SRR3462214
SRR3462215
SRR3462216
SRR3462217
SRR3462218
SRR3462219
SRR3462220
SRR3462221
SRR3462222
SRR3462223
SRR3462224
SRR3462225
SRR3462226
SRR3462227
SRR3462228
SRR3462229
SRR3462230
SRR3462231
SRR3462232
SRR3462233
SRR3462234
SRR3462235
SRR3462236
SRR3462237
SRR3462238
SRR3462239
SRR3462240
SRR3462241
SRR3462242
SRR3462243
SRR3462244
SRR3462245
SRR3462246
SRR3462247
SRR3462248
SRR3462249
SRR3462250
SRR3462251
SRR3462252
SRR3462253
SRR3462254
SRR3462255
SRR3462256
SRR3462257
SRR3462258
SRR3462259
SRR3462260
SRR3462261
SRR3462262
SRR3462263
SRR3462264
SRR3462265
SRR3462266
SRR3462267
SRR3462268
SRR3462269
SRR3462270
SRR3462271
SRR3462272
SRR3462273
SRR3462274
SRR3462275
SRR3462276
SRR3462277
SRR3462278
SRR3462279
SRR3462280
SRR3462281
SRR3462282
SRR3462283
SRR3462284
SRR3462285
SRR3462286
SRR3462287
SRR3462288
SRR3462289
SRR3462290
SRR3462291
SRR3462292
SRR3462293
SRR3462294
SRR3462295
SRR3462296
SRR3462297
SRR3462298
SRR3462299
SRR3462300
SRR3462301
SRR3462302
SRR3462303
SRR3462304
SRR3462305
SRR3462306
SRR3462307
SRR3462308
SRR3462309
SRR3462310
SRR3462311
SRR3462312
SRR3462313
SRR3462314
SRR3462315
SRR3462316
SRR3462317
SRR3462318
SRR3462319
SRR3462320
SRR3462321
SRR3462322
SRR3462323
SRR3462324
SRR3462325
SRR3462326
SRR3462327
SRR3462328
SRR3462329
SRR3462330
SRR3462331
SRR3462332
SRR3462333
SRR3462334
SRR3462335
SRR3462336
SRR3462337
SRR3462338
SRR3462339
SRR3462340
SRR3462341
SRR3462342
SRR3462343
SRR3462344
SRR3462345
SRR3462346
SRR3462347
SRR3462348
SRR3462349
SRR3462350
SRR3462351
SRR3462352
SRR3462353
SRR3462354
SRR3462355
SRR3462356
SRR3462357
SRR3462358
SRR3462359
SRR3462360
SRR3462361
SRR3462362
SRR3462363
SRR3462364
SRR3462365
SRR3462366
SRR3462367
SRR3462368
SRR3462369
SRR3462370
SRR3462371
SRR3462372
SRR3462373
SRR3462374
SRR3462375
SRR3462376
SRR3462377
SRR3462378
SRR3462379
SRR3462380
SRR3462381
SRR3462382
SRR3462383
SRR3462384
SRR3462385
SRR3462386
SRR3462387
SRR3462388
SRR3462389
SRR3462390
SRR3462391
SRR3462392
SRR3462393
SRR3462394
SRR3462395
SRR3462396
SRR3462397
SRR3462398
SRR3462399
SRR3462400
SRR3462401
SRR3462402
SRR3462403
SRR3462404
SRR3462405
SRR3462406
SRR3462407
SRR3462408
SRR3462409
SRR3462410
SRR3462411
SRR3462412
SRR3462413
SRR3462414
SRR3462415
SRR3462416
SRR3462417
SRR3462418
SRR3462419
SRR3462420
SRR3462421
SRR3462422
SRR3462423
SRR3462424
SRR3462425
SRR3462426
SRR3462427
SRR3462428
SRR3462429
SRR3462430
SRR3462431
SRR3462432
SRR3462433
SRR3462434
SRR3462435
SRR3462436
SRR3462437
SRR3462438
SRR3462439
SRR3462440
SRR3462441
SRR3462442
SRR3462443
SRR3462444
SRR3462445
SRR3462446
SRR3462447
SRR3462448
SRR3462449
SRR3462450
SRR3462451
SRR3462452
SRR3462453
SRR3462454
SRR3462455
SRR3462456
SRR3462457
SRR3462458
SRR3462459
SRR3462460
SRR3462461
SRR3462462
SRR3462463
SRR3462464
SRR3462465
SRR3462466
SRR3462467
SRR3462468
SRR3462469
SRR3462470
SRR3462471
SRR3462472
SRR3462473
SRR3462474
SRR3462475
SRR3462476
SRR3462477
SRR3462478
SRR3462479
SRR3462480
SRR3462481
SRR3462482
SRR3462483
SRR3462484
SRR3462485
SRR3462486
SRR3462487
SRR3462488
SRR3462489
SRR3462490
SRR3462491
SRR3462492
SRR3462493
SRR3462494
SRR3462495
SRR3462496
SRR3462497
SRR3462498
SRR3462499
SRR3462500
SRR3462501
SRR3462502
SRR3462503
SRR3462504
SRR3462505
SRR3462506
SRR3462507
SRR3462508
SRR3462509
SRR3462510
SRR3462511
SRR3462512
SRR3462513
SRR3462514
SRR3462515
SRR3462516
SRR3462517
SRR3462518
SRR3462519
SRR3462520
SRR3462521
SRR3462522
SRR3462523
SRR3462524
SRR3462525
SRR3462526
SRR3462527
SRR3462528
SRR3462529
SRR3462530
SRR3462531
SRR3462532
SRR3462533
SRR3462534
SRR3462535
SRR3462536
SRR3462537
SRR3462538
SRR3462539
SRR3462540
SRR3462541
SRR3462542
SRR3462543
SRR3462544
SRR3462545
SRR3462546
SRR3462547
SRR3462548
SRR3462549
SRR3462550
SRR3462551
SRR3462552
SRR3462553
SRR3462554
SRR3462555
SRR3462556
SRR3462557
SRR3462558
SRR3462559
SRR3462560
SRR3462561
SRR3462562
SRR3462563
SRR3462564
SRR3462565
SRR3462566
SRR3462567
SRR3462568
SRR3462569
SRR3462570
SRR3462571
SRR3462572
SRR3462573
SRR3462574
SRR3462575
SRR3462576
SRR3462577
SRR3462578
SRR3462579
SRR3462580
SRR3462581
SRR3462582
SRR3462583
SRR3462584
SRR3462585
SRR3462586
SRR3462587
SRR3462588
SRR3462589
SRR3462590
SRR3462591
SRR3462592
SRR3462593
SRR3462594
SRR3462595
SRR3462596
SRR3462597
SRR3462598
SRR3462599
SRR3462600
SRR3462601
SRR3462602
SRR3462603
SRR3462604
SRR3462605
SRR3462606
SRR3462607
SRR3462608
SRR3462609
SRR3462610
SRR3462611
SRR3462612
SRR3462613
SRR3462614
SRR3462615
SRR3462616
SRR3462617
SRR3462618
SRR3462619
SRR3462620
SRR3462621
SRR3462622
SRR3462623
SRR3462624
SRR3462625
SRR3462626
SRR3462627
SRR3462628
SRR3462629
SRR3462630
SRR3462631
SRR3462632
SRR3462633
SRR3462634
SRR3462635
SRR3462636
SRR3462637
SRR3462638
SRR3462639
SRR3462640
SRR3462641
SRR3462642
SRR3462643
SRR3462644
SRR3462645
SRR3462646
SRR3462647
SRR3462648
SRR3462649
SRR3462650
SRR3462651
SRR3462652
SRR3462653
SRR3462654
SRR3462655
SRR3462656
SRR3462657
SRR3462658
SRR3462659
SRR3462660
SRR3462661
SRR3462662
SRR3462663
SRR3462664
SRR3462665
SRR3462666
SRR3462667
SRR3462668
SRR3462669
SRR3462670
SRR3462671
SRR3462672
SRR3462673
SRR3462674
SRR3462675
SRR3462676
SRR3462677
SRR3462678
SRR3462679
SRR3462680
SRR3462681
SRR3462682
SRR3462683
SRR3462684
SRR3462685
SRR3462686
SRR3462687
SRR3462688
SRR3462689
SRR3462690
SRR3462691
SRR3462692
SRR3462693
SRR3462694
SRR3462695
SRR3462696
SRR3462697
SRR3462698
SRR3462699
SRR3462700
SRR3462701
SRR3462702
SRR3462703
SRR3462704
SRR3462705
SRR3462706
SRR3462707
SRR3462708
SRR3462709
SRR3462710
SRR3462711
SRR3462712
SRR3462713
SRR3462714
SRR3462715
SRR3462716
SRR3462717
SRR3462718
SRR3462719
SRR3462720
SRR3462721
SRR3462722
SRR3462723
SRR3462724
SRR3462725
SRR3462726
SRR3462727
SRR3462728
SRR3462729
SRR3462730
SRR3462731
SRR3462732
SRR3462733
SRR3462734
SRR3462735
SRR3462736
SRR3462737
SRR3462738
SRR3462739
SRR3462740
SRR3462741
SRR3462742
SRR3462743
SRR3462744
SRR3462745
SRR3462746
SRR3462747
SRR3462748
SRR3462749
SRR3462750
SRR3462751
SRR3462752
SRR3462753
SRR3462754
SRR3462755
SRR3462756
SRR3462757
SRR3462758
SRR3462759
SRR3462760
SRR3462761
SRR3462762
SRR3462763
SRR3462764
SRR3462765
SRR3462766
SRR3462767
SRR3462768
SRR3462769
SRR3462770
SRR3462771
SRR3462772
SRR3462773
SRR3462774
SRR3462775
SRR3462776
SRR3462777
SRR3462778
SRR3462779
SRR3462780
SRR3462781
SRR3462782
SRR3462783
SRR3462784
SRR3462785
SRR3462786
SRR3462787
SRR3462788
SRR3462789
SRR3462790
SRR3462791
SRR3462792
SRR3462793
SRR3462794
SRR3462795
SRR3462796
SRR3462797
SRR3462798
SRR3462799
SRR3462800
SRR3462801
SRR3462802
SRR3462803
SRR3462804
SRR3462805
SRR3462806
SRR3462807
SRR3462808
SRR3462809
SRR3462810
SRR3462811
SRR3462812
SRR3462813
SRR3462814
SRR3462815
SRR3462816
SRR3462817
SRR3462818
SRR3462819
SRR3462820
SRR3462821
SRR3462822
SRR3462823
SRR3462824
SRR3462825
SRR3462826
SRR3462827
SRR3462828
SRR3462829
SRR3462830
SRR3462831
SRR3462832
SRR3462833
SRR3462834
SRR3462835
SRR3462836
SRR3462837
SRR3462838
SRR3462839
SRR3462840
SRR3462841
SRR3462842
SRR3462843
SRR3462844
SRR3462845
SRR3462846
SRR3462847
SRR3462848
SRR3462849
SRR3462850
SRR3462851
SRR3462852
SRR3462853
SRR3462854
SRR3462855
SRR3462856
SRR3462857
SRR3462858
SRR3462859
SRR3462860
SRR3462861
SRR3462862
SRR3462863
SRR3462864
SRR3462865
SRR3462866
SRR3462867
SRR3462868
SRR3462869
SRR3462870
SRR3462871
SRR3462872
SRR3462873
SRR3462874
SRR3462875
SRR3462876
SRR3462877
SRR3462878
SRR3462879
SRR3462880
SRR3462881
SRR3462882
SRR3462883
SRR3462884
SRR3462885
SRR3462886
SRR3462887
SRR3462888
SRR3462889
SRR3462890
SRR3462891
SRR3462892
SRR3462893
SRR3462894
SRR3462895
SRR3462896
SRR3462897
SRR3462898
SRR3462899
SRR3462900
SRR3462901
SRR3462902
SRR3462903
SRR3462904
SRR3462905
SRR3462906
SRR3462907
SRR3462908
SRR3462909
SRR3462910
SRR3462911
SRR3462912
SRR3462913
SRR3462914
SRR3462915
SRR3462916
SRR3462917
SRR3462918
SRR3462919
SRR3462920
SRR3462921
SRR3462922
SRR3462923
SRR3462924
SRR3462925
SRR3462926
SRR3462927
SRR3462928
SRR3462929
SRR3462930
SRR3462931
SRR3462932
SRR3462933
SRR3462934
SRR3462935
SRR3462936
SRR3462937
SRR3462938
SRR3462939
SRR3462940
SRR3462941
SRR3462942
SRR3462943
SRR3462944
SRR3462945
SRR3462946
SRR3462947
SRR3462948
SRR3462949
SRR3462950
SRR3462951
SRR3462952
SRR3462953
SRR3462954
SRR3462955
SRR3462956
SRR3462957
SRR3462958
SRR3462959
SRR3462960
SRR3462961
SRR3462962
SRR3462963
SRR3462964
SRR3462965
SRR3462966
SRR3462967
SRR3462968
SRR3462969
SRR3462970
SRR3462971
SRR3462972
SRR3462973
SRR3462974
SRR3462975
SRR3462976
SRR3462977
SRR3462978
SRR3462979
SRR3462980
SRR3462981
SRR3462982
SRR3462983
SRR3462984
SRR3462985
SRR3462986
SRR3462987
SRR3462988
SRR3462989
SRR3462990
SRR3462991
SRR3462992
SRR3462993
SRR3462994
SRR3462995
SRR3462996
SRR3462997
SRR3462998
SRR3462999
SRR3463000
SRR3463001
SRR3463002
SRR3463003
SRR3463004
SRR3463005
SRR3463006
SRR3463007
SRR3463008
SRR3463009
SRR3463010
SRR3463011
SRR3463012
SRR3463013
SRR3463014
SRR3463015
SRR3463016
SRR3463017
SRR3463018
SRR3463019
SRR3463020
SRR3463021
SRR3463022
SRR3463023
SRR3463024
SRR3463025
SRR3463026
SRR3463027
SRR3463028
SRR3463029
SRR3463030
SRR3463031
SRR3463032
SRR3463033
SRR3463034
SRR3463035
SRR3463036
SRR3463037
SRR3463038
SRR3463039
SRR3463040
SRR3463041
SRR3463042
SRR3463043
SRR3463044
SRR3463045
SRR3463046
SRR3463047
SRR3463048
SRR3463049
SRR3463050
SRR3463051
SRR3463052
SRR3463053
SRR3463054
SRR3463055
SRR3463056
SRR3463057
SRR3463058
SRR3463059
SRR3463060
SRR3463061
SRR3463062
SRR3463063
SRR3463064
SRR3463065
SRR3463066
SRR3463067
SRR3463068
SRR3463069
SRR3463070
SRR3463071
SRR3463072
SRR3463073
SRR3463074
SRR3463075
SRR3463076
SRR3463077
SRR3463078
SRR3463079
SRR3463080
SRR3463081
SRR3463082
SRR3463083
SRR3463084
SRR3463085
SRR3463086
SRR3463087
SRR3463088
SRR3463089
SRR3463090
SRR3463091
SRR3463092
SRR3463093
SRR3463094
SRR3463095
SRR3463096
SRR3463097
SRR3463098
SRR3463099
SRR3463100
SRR3463101
SRR3463102
SRR3463103
SRR3463104
SRR3463105
SRR3463106
SRR3463107
SRR3463108
SRR3463109
SRR3463110
SRR3463111
SRR3463112
SRR3463113
SRR3463114
SRR3463115
SRR3463116
SRR3463117
SRR3463118
SRR3463119
SRR3463120
SRR3463121
SRR3463122
SRR3463123
SRR3463124
SRR3463125
SRR3463126
SRR3463127
SRR3463128
SRR3463129
SRR3463130
SRR3463131
SRR3463132
SRR3463133
SRR3463134
SRR3463135
SRR3463136
SRR3463137
SRR3463138
SRR3463139
SRR3463140
SRR3463141
SRR3463142
SRR3463143
SRR3463144
SRR3463145
SRR3463146
SRR3463147
SRR3463148
SRR3463149
SRR3463150
SRR3463151
SRR3463152
SRR3463153
SRR3463154
SRR3463155
SRR3463156
SRR3463157
SRR3463158
SRR3463159
SRR3463160
SRR3463161
SRR3463162
SRR3463163
SRR3463164
SRR3463165
SRR3463166
SRR3463167
SRR3463168
SRR3463169
SRR3463170
SRR3463171
SRR3463172
SRR3463173
SRR3463174
SRR3463175
SRR3463176
SRR3463177
SRR3463178
SRR3463179
SRR3463180
SRR3463181
SRR3463182
SRR3463183
SRR3463184
SRR3463185
SRR3463186
SRR3463187
SRR3463188
SRR3463189
SRR3463190
SRR3463191
SRR3463192
SRR3463193
SRR3463194
SRR3463195
SRR3463196
SRR3463197
SRR3463198
SRR3463199
SRR3463200
SRR3463201
SRR3463202
SRR3463203
SRR3463204
SRR3463205
SRR3463206
SRR3463207
SRR3463208
SRR3463209
SRR3463210
SRR3463211
SRR3463212
SRR3463213
SRR3463214
SRR3463215
SRR3463216
SRR3463217
SRR3463218
SRR3463219
SRR3463220
SRR3463221
SRR3463222
SRR3463223
SRR3463224
SRR3463225
SRR3463226
SRR3463227
SRR3463228
SRR3463229
SRR3463230
SRR3463231
SRR3463232
SRR3463233
SRR3463234
SRR3463235
SRR3463236
SRR3463237
SRR3463238
SRR3463239
SRR3463240
SRR3463241
SRR3463242
SRR3463243
SRR3463244
SRR3463245
SRR3463246
SRR3463247
SRR3463248
SRR3463249
SRR3463250
SRR3463251
SRR3463252
SRR3463253
SRR3463254
SRR3463255
SRR3463256
SRR3463257
SRR3463258
SRR3463259
SRR3463260
SRR3463261
SRR3463262
SRR3463263
SRR3463264
SRR3463265
SRR3463266
SRR3463267
SRR3463268
SRR3463269
SRR3463270
SRR3463271
SRR3463272
SRR3463273
SRR3463274
SRR3463275
SRR3463276
SRR3463277
SRR3463278
SRR3463279
SRR3463280
SRR3463281
SRR3463282
SRR3463283
SRR3463284
SRR3463285
SRR3463286
SRR3463287
SRR3463288
SRR3463289
SRR3463290
SRR3463291
SRR3463292
SRR3463293
SRR3463294
SRR3463295
SRR3463296
SRR3463297
SRR3463298
SRR3463299
SRR3463300
SRR3463301
SRR3463302
SRR3463303
SRR3463304
SRR3463305
SRR3463306
SRR3463307
SRR3463308
SRR3463309
SRR3463310
SRR3463311
SRR3463312
SRR3463313
SRR3463314
SRR3463315
SRR3463316
SRR3463317
SRR3463318
SRR3463319
SRR3463320
SRR3463321
SRR3463322
SRR3463323
SRR3463324
SRR3463325
SRR3463326
SRR3463327
SRR3463328
SRR3463329
SRR3463330
SRR3463331
SRR3463332
SRR3463333
SRR3463334
SRR3463335
SRR3463336
SRR3463337
SRR3463338
SRR3463339
SRR3463340
SRR3463341
SRR3463342
SRR3463343
SRR3463344
SRR3463345
SRR3463346
SRR3463347
SRR3463348
SRR3463349
SRR3463350
SRR3463351
SRR3463352
SRR3463353
SRR3463354
SRR3463355
SRR3463356
SRR3463357
SRR3463358
SRR3463359
SRR3463360
SRR3463361
SRR3463362
SRR3463363
SRR3463364
SRR3463365
SRR3463366
SRR3463367
SRR3463368
SRR3463369
SRR3463370
SRR3463371
SRR3463372
SRR3463373
SRR3463374
SRR3463375
SRR3463376
SRR3463377
SRR3463378
SRR3463379
SRR3463380
SRR3463381
SRR3463382
SRR3463383
SRR3463384
SRR3463385
SRR3463386
SRR3463387
SRR3463388
SRR3463389
SRR3463390
SRR3463391
SRR3463392
SRR3463393
SRR3463394
SRR3463395
SRR3463396
SRR3463397
SRR3463398
SRR3463399
SRR3463400
SRR3463401
SRR3463402
SRR3463403
SRR3463404
SRR3463405
SRR3463406
SRR3463407
SRR3463408
SRR3463409
SRR3463410
SRR3463411
SRR3463412
SRR3463413
SRR3463414
SRR3463415
SRR3463416
SRR3463417
SRR3463418
SRR3463419
SRR3463420
SRR3463421
SRR3463422
SRR3463423
SRR3463424
SRR3463425
SRR3463426
SRR3463427
SRR3463428
SRR3463429
SRR3463430
SRR3463431
SRR3463432
SRR3463433
SRR3463434
SRR3463435
SRR3463436
SRR3463437
SRR3463438
SRR3463439
SRR3463440
SRR3463441
SRR3463442
SRR3463443
SRR3463444
SRR3463445
SRR3463446
SRR3463447
SRR3463448
SRR3463449
SRR3463450
SRR3463451
SRR3463452
SRR3463453
SRR3463454
SRR3463455
SRR3463456
SRR3463457
SRR3463458
SRR3463459
SRR3463460
SRR3463461
SRR3463462
SRR3463463
SRR3463464
SRR3463465
SRR3463466
SRR3463467
SRR3463468
SRR3463469
SRR3463470
SRR3463471
SRR3463472
SRR3463473
SRR3463474
SRR3463475
SRR3463476
SRR3463477
SRR3463478
SRR3463479
SRR3463480
SRR3463481
SRR3463482
SRR3463483
SRR3463484
SRR3463485
SRR3463486
SRR3463487
SRR3463488
SRR3463489
SRR3463490
SRR3463491
SRR3463492
SRR3463493
SRR3463494
SRR3463495
SRR3463496
SRR3463497
SRR3463498
SRR3463499
SRR3463500
SRR3463501
SRR3463502
SRR3463503
SRR3463504
SRR3463505
SRR3463506
SRR3463507
SRR3463508
SRR3463509
SRR3463510
SRR3463511
SRR3463512
SRR3463513
SRR3463514
SRR3463515
SRR3463516
SRR3463517
SRR3463518
SRR3463519
SRR3463520
SRR3463521
SRR3463522
SRR3463523
SRR3463524
SRR3463525
SRR3463526
SRR3463527
SRR3463528
SRR3463529
SRR3463530
SRR3463531
SRR3463532
SRR3463533
SRR3463534
SRR3463535
SRR3463536
SRR3463537
SRR3463538
SRR3463539
SRR3463540
SRR3463541
SRR3463542
SRR3463543
SRR3463544
SRR3463545
SRR3463546
SRR3463547
SRR3463548
SRR3463549
SRR3463550
SRR3463551
SRR3463552
SRR3463553
SRR3463554
SRR3463555
SRR3463556
SRR3463557
SRR3463558
SRR3463559
SRR3463560
SRR3463561
SRR3463562
SRR3463563
SRR3463564
SRR3463565
SRR3463566
SRR3463567
SRR3463568
SRR3463569
SRR3463570
SRR3463571
SRR3463572
SRR3463573
SRR3463574
SRR3463575
SRR3463576
SRR3463577
SRR3463578
SRR3463579
SRR3463580
SRR3463581
SRR3463582
SRR3463583
SRR3463584
SRR3463585
SRR3463586
SRR3463587
SRR3463588
SRR3463589
SRR3463590
SRR3463591
SRR3463592
SRR3463593
SRR3463594
SRR3463595
SRR3463596
SRR3463597
SRR3463598
SRR3463599
SRR3463600
SRR3463601
SRR3463602
SRR3463603
SRR3463604
SRR3463605
SRR3463606
SRR3463607
SRR3463608
SRR3463609
SRR3463610
SRR3463611
SRR3463612
SRR3463613
SRR3463614
SRR3463615
SRR3463616
SRR3463617
SRR3463618
SRR3463619
SRR3463620
SRR3463621
SRR3463622
SRR3463623
SRR3463624
SRR3463625
SRR3463626
SRR3463627
SRR3463628
SRR3463629
SRR3463630
SRR3463631
SRR3463632
SRR3463633
SRR3463634
SRR3463635
SRR3463636
SRR3463637
SRR3463638
SRR3463639
SRR3463640
SRR3463641
SRR3463642
SRR3463643
SRR3463644
SRR3463645
SRR3463646
SRR3463647
SRR3463648
SRR3463649
SRR3463650
SRR3463651
SRR3463652
SRR3463653
SRR3463654
SRR3463655
SRR3463656
SRR3463657
SRR3463658
SRR3463659
SRR3463660
SRR3463661
SRR3463662
SRR3463663
SRR3463664
SRR3463665
SRR3463666
SRR3463667
SRR3463668
SRR3463669
SRR3463670
SRR3463671
SRR3463672
SRR3463673
SRR3463674
SRR3463675
SRR3463676
SRR3463677
SRR3463678
SRR3463679
SRR3463680
SRR3463681
SRR3463682
SRR3463683
SRR3463684
SRR3463685
SRR3463686
SRR3463687
SRR3463688
SRR3463689
SRR3463690
SRR3463691
SRR3463692
SRR3463693
SRR3463694
SRR3463695
SRR3463696
SRR3463697
SRR3463698
SRR3463699
SRR3463700
SRR3463701
SRR3463702
SRR3463703
SRR3463704
SRR3463705
SRR3463706
SRR3463707
SRR3463708
SRR3463709
SRR3463710
SRR3463711
SRR3463712
SRR3463713
SRR3463714
SRR3463715
SRR3463716
SRR3463717
SRR3463718
SRR3463719
SRR3463720
SRR3463721
SRR3463722
SRR3463723
SRR3463724
SRR3463725
SRR3463726
SRR3463727
SRR3463728
SRR3463729
SRR3463730
SRR3463731
SRR3463732
SRR3463733
SRR3463734
SRR3463735
SRR3463736
SRR3463737
SRR3463738
SRR3463739
SRR3463740
SRR3463741
SRR3463742
SRR3463743
SRR3463744
SRR3463745
SRR3463746
SRR3463747
SRR3463748
SRR3463749
SRR3463750
SRR3463751
SRR3463752
SRR3463753
SRR3463754
SRR3463755
SRR3463756
SRR3463757
SRR3463758
SRR3463759
SRR3463760
SRR3463761
SRR3463762
SRR3463763
SRR3463764
SRR3463765
SRR3463766
SRR3463767
SRR3463768
SRR3463769
SRR3463770
SRR3463771
SRR3463772
SRR3463773
SRR3463774
SRR3463775
SRR3463776
SRR3463777
SRR3463778
SRR3463779
SRR3463780
SRR3463781
SRR3463782
SRR3463783
SRR3463784
SRR3463785
SRR3463786
SRR3463787
SRR3463788
SRR3463789
SRR3463790
SRR3463791
SRR3463792
SRR3463793
SRR3463794
SRR3463795
SRR3463796
SRR3463797
SRR3463798
SRR3463799
SRR3463800
SRR3463801
SRR3463802
SRR3463803
SRR3463804
SRR3463805
SRR3463806
SRR3463807
SRR3463808
SRR3463809
SRR3463810
SRR3463811
SRR3463812
SRR3463813
SRR3463814
SRR3463815
SRR3463816
SRR3463817
SRR3463818
SRR3463819
SRR3463820
SRR3463821
SRR3463822
SRR3463823
SRR3463824
SRR3463825
SRR3463826
SRR3463827
SRR3463828
SRR3463829
SRR3463830
SRR3463831
SRR3463832
SRR3463833
SRR3463834
SRR3463835
SRR3463836
SRR3463837
SRR3463838
SRR3463839
SRR3463840
SRR3463841
SRR3463842
SRR3463843
SRR3463844
SRR3463845
SRR3463846
SRR3463847
SRR3463848
SRR3463849
SRR3463850
SRR3463851
SRR3463852
SRR3463853
SRR3463854
SRR3463855
SRR3463856
SRR3463857
SRR3463858
SRR3463859
SRR3463860
SRR3463861
SRR3463862
SRR3463863
SRR3463864
SRR3463865
SRR3463866
SRR3463867
SRR3463868
SRR3463869
SRR3463870
SRR3463871
SRR3463872
SRR3463873
SRR3463874
SRR3463875
SRR3463876
SRR3463877
SRR3463878
SRR3463879
SRR3463880
SRR3463881
SRR3463882
SRR3463883
SRR3463884
SRR3463885
SRR3463886
SRR3463887
SRR3463888
SRR3463889
SRR3463890
SRR3463891
SRR3463892
SRR3463893
SRR3463894
SRR3463895
SRR3463896
SRR3463897
SRR3463898
SRR3463899
SRR3463900
SRR3463901
SRR3463902
SRR3463903
SRR3463904
SRR3463905
SRR3463906
SRR3463907
SRR3463908
SRR3463909
SRR3463910
SRR3463911
SRR3463912
SRR3463913
SRR3463914
SRR3463915
SRR3463916
SRR3463917
SRR3463918
SRR3463919
SRR3463920
SRR3463921
SRR3463922
SRR3463923
SRR3463924
SRR3463925
SRR3463926
SRR3463927
SRR3463928
SRR3463929
SRR3463930
SRR3463931
SRR3463932
SRR3463933
SRR3463934
SRR3463935
SRR3463936
SRR3463937
SRR3463938
SRR3463939
SRR3463940
SRR3463941
SRR3463942
SRR3463943
SRR3463944
SRR3463945
SRR3463946
SRR3463947
SRR3463948
SRR3463949
SRR3463950
SRR3463951
SRR3463952
SRR3463953
SRR3463954
SRR3463955
SRR3463956
SRR3463957
SRR3463958
SRR3463959
SRR3463960
SRR3463961
SRR3463962
SRR3463963
SRR3463964
SRR3463965
SRR3463966
SRR3463967
SRR3463968
SRR3463969
SRR3463970
SRR3463971
SRR3463972
SRR3463973
SRR3463974
SRR3463975
SRR3463976
SRR3463977
SRR3463978
SRR3463979
SRR3463980
SRR3463981
SRR3463982
SRR3463983
SRR3463984
SRR3463985
SRR3463986
SRR3463987
SRR3463988
SRR3463989
SRR3463990
SRR3463991
SRR3463992
SRR3463993
SRR3463994
SRR3463995
SRR3463996
SRR3463997
SRR3463998
SRR3463999
SRR3464000
SRR3464001
SRR3464002
SRR3464003
SRR3464004
SRR3464005
SRR3464006
SRR3464007
SRR3464008
SRR3464009
SRR3464010
SRR3464011
SRR3464012
SRR3464013
SRR3464014
SRR3464015
SRR3464016
SRR3464017
SRR3464018
SRR3464019
SRR3464020
SRR3464021
SRR3464022
SRR3464023
SRR3464024
SRR3464025
SRR3464026
SRR3464027
SRR3464028
SRR3464029
SRR3464030
SRR3464031
SRR3464032
SRR3464033
SRR3464034
SRR3464035
SRR3464036
SRR3464037
SRR3464038
SRR3464039
SRR3464040
SRR3464041
SRR3464042
SRR3464043
SRR3464044
SRR3464045
SRR3464046
SRR3464047
SRR3464048
SRR3464049
SRR3464050
SRR3464051
SRR3464052
SRR3464053
SRR3464054
SRR3464055
SRR3464056
SRR3464057
SRR3464058
SRR3464059
SRR3464060
SRR3464061
SRR3464062
SRR3464063
SRR3464064
SRR3464065
SRR3464066
SRR3464067
SRR3464068
SRR3464069
SRR3464070
SRR3464071
SRR3464072
SRR3464073
SRR3464074
SRR3464075
SRR3464076
SRR3464077
SRR3464078
SRR3464079
SRR3464080
SRR3464081
SRR3464082
SRR3464083
SRR3464084
SRR3464085
SRR3464086
SRR3464087
SRR3464088
SRR3464089
SRR3464090
SRR3464091
SRR3464092
SRR3464093
SRR3464094
SRR3464095
SRR3464096
SRR3464097
SRR3464098
SRR3464099
SRR3464100
SRR3464101
SRR3464102
SRR3464103
SRR3464104
SRR3464105
SRR3464106
SRR3464107
SRR3464108
SRR3464109
SRR3464110
SRR3464111
SRR3464112
SRR3464113
SRR3464114
SRR3464115
SRR3464116
SRR3464117
SRR3464118
SRR3464119
SRR3464120
SRR3464121
SRR3464122
SRR3464123
SRR3464124
SRR3464125
SRR3464126
SRR3464127
SRR3464128
SRR3464129
SRR3464130
SRR3464131
SRR3464132
SRR3464133
SRR3464134
SRR3464135
SRR3464136
SRR3464137
SRR3464138
SRR3464139
SRR3464140
SRR3464141
SRR3464142
SRR3464143
SRR3464144
SRR3464145
SRR3464146
SRR3464147
SRR3464148
SRR3464149
SRR3464150
SRR3464151
SRR3464152
SRR3464153
SRR3464154
SRR3464155
SRR3464156
SRR3464157
SRR3464158
SRR3464159
SRR3464160
SRR3464161
SRR3464162
SRR3464163
SRR3464164
SRR3464165
SRR3464166
SRR3464167
SRR3464168
SRR3464169
SRR3464170
SRR3464171
SRR3464172
SRR3464173
SRR3464174
SRR3464175
SRR3464176
SRR3464177
SRR3464178
SRR3464179
SRR3464180
SRR3464181
SRR3464182
SRR3464183
SRR3464184
SRR3464185
SRR3464186
SRR3464187
SRR3464188
SRR3464189
SRR3464190
SRR3464191
SRR3464192
SRR3464193
SRR3464194
SRR3464195
SRR3464196
SRR3464197
SRR3464198
SRR3464199
SRR3464200
SRR3464201
SRR3464202
SRR3464203
SRR3464204
SRR3464205
SRR3464206
SRR3464207
SRR3464208
SRR3464209
SRR3464210
SRR3464211
SRR3464212
SRR3464213
SRR3464214
SRR3464215
SRR3464216
SRR3464217
SRR3464218
SRR3464219
SRR3464220
SRR3464221
SRR3464222
SRR3464223
SRR3464224
SRR3464225
SRR3464226
SRR3464227
SRR3464228
SRR3464229
SRR3464230
SRR3464231
SRR3464232
SRR3464233
SRR3464234
SRR3464235
SRR3464236
SRR3464237
SRR3464238
SRR3464239
SRR3464240
SRR3464241
SRR3464242
SRR3464243
SRR3464244
SRR3464245
SRR3464246
SRR3464247
SRR3464248
SRR3464249
SRR3464250
SRR3464251
SRR3464252
SRR3464253
SRR3464254
SRR3464255
SRR3464256
SRR3464257
SRR3464258
SRR3464259
SRR3464260
SRR3464261
SRR3464262
SRR3464263
SRR3464264
SRR3464265
SRR3464266
SRR3464267
SRR3464268
SRR3464269
SRR3464270
SRR3464271
SRR3464272
SRR3464273
SRR3464274
SRR3464275
SRR3464276
SRR3464277
SRR3464278
SRR3464279
SRR3464280
SRR3464281
SRR3464282
SRR3464283
SRR3464284
SRR3464285
SRR3464286
SRR3464287
SRR3464288
SRR3464289
SRR3464290
SRR3464291
SRR3464292
SRR3464293
SRR3464294
SRR3464295
SRR3464296
SRR3464297
SRR3464298
SRR3464299
SRR3464300
SRR3464301
SRR3464302
SRR3464303
SRR3464304
SRR3464305
SRR3464306
SRR3464307
SRR3464308
SRR3464309
SRR3464310
SRR3464311
SRR3464312
SRR3464313
SRR3464314
SRR3464315
SRR3464316
SRR3464317
SRR3464318
SRR3464319
SRR3464320
SRR3464321
SRR3464322
SRR3464323
SRR3464324
SRR3464325
SRR3464326
SRR3464327
SRR3464328
SRR3464329
SRR3464330
SRR3464331
SRR3464332
SRR3464333
SRR3464334
SRR3464335
SRR3464336
SRR3464337
SRR3464338
SRR3464339
SRR3464340
SRR3464341
SRR3464342
SRR3464343
SRR3464344
SRR3464345
SRR3464346
SRR3464347
SRR3464348
SRR3464349
SRR3464350
SRR3464351
SRR3464352
SRR3464353
SRR3464354
SRR3464355
SRR3464356
SRR3464357
SRR3464358
SRR3464359
SRR3464360
SRR3464361
SRR3464362
SRR3464363
SRR3464364
SRR3464365
SRR3464366
SRR3464367
SRR3464368
SRR3464369
SRR3464370
SRR3464371
SRR3464372
SRR3464373
SRR3464374
SRR3464375
SRR3464376
SRR3464377
SRR3464378
SRR3464379
SRR3464380
SRR3464381
SRR3464382
SRR3464383
SRR3464384
SRR3464385
SRR3464386
SRR3464387
SRR3464388
SRR3464389
SRR3464390
SRR3464391
SRR3464392
SRR3464393
SRR3464394
SRR3464395
SRR3464396
SRR3464397
SRR3464398
SRR3464399
SRR3464400
SRR3464401
SRR3464402
SRR3464403
SRR3464404
SRR3464405
SRR3464406
SRR3464407
SRR3464408
SRR3464409
SRR3464410
SRR3464411
SRR3464412
SRR3464413
SRR3464414
SRR3464415
SRR3464416
SRR3464417
SRR3464418
SRR3464419
SRR3464420
SRR3464421
SRR3464422
SRR3464423
SRR3464424
SRR3464425
SRR3464426
SRR3464427
SRR3464428
SRR3464429
SRR3464430
SRR3464431
SRR3464432
SRR3464433
SRR3464434
SRR3464435
SRR3464436
SRR3464437
SRR3464438
SRR3464439
SRR3464440
SRR3464441
SRR3464442
SRR3464443
SRR3464444
SRR3464445
SRR3464446
SRR3464447
SRR3464448
SRR3464449
SRR3464450
SRR3464451
SRR3464452
SRR3464453
SRR3464454
SRR3464455
SRR3464456
SRR3464457
SRR3464458
SRR3464459
SRR3464460
SRR3464461
SRR3464462
SRR3464463
SRR3464464
SRR3464465
SRR3464466
SRR3464467
SRR3464468
SRR3464469
SRR3464470
SRR3464471
SRR3464472
SRR3464473
SRR3464474
SRR3464475
SRR3464476
SRR3464477
SRR3464478
SRR3464479
SRR3464480
SRR3464481
SRR3464482
SRR3464483
SRR3464484
SRR3464485
SRR3464486
SRR3464487
SRR3464488
SRR3464489
SRR3464490
SRR3464491
SRR3464492
SRR3464493
SRR3464494
SRR3464495
SRR3464496
SRR3464497
SRR3464498
SRR3464499
SRR3464500
SRR3464501
SRR3464502
SRR3464503
SRR3464504
SRR3464505
SRR3464506
SRR3464507
SRR3464508
SRR3464509
SRR3464510
SRR3464511
SRR3464512
SRR3464513
SRR3464514
SRR3464515
SRR3464516
SRR3464517
SRR3464518
SRR3464519
SRR3464520
SRR3464521
SRR3464522
SRR3464523
SRR3464524
SRR3464525
SRR3464526
SRR3464527
SRR3464528
SRR3464529
SRR3464530
SRR3464531
SRR3464532
SRR3464533
SRR3464534
SRR3464535
SRR3464536
SRR3464537
SRR3464538
SRR3464539
SRR3464540
SRR3464541
SRR3464542
SRR3464543
SRR3464544
SRR3464545
SRR3464546
SRR3464547
SRR3464548
SRR3464549
SRR3464550
SRR3464551
SRR3464552
SRR3464553
SRR3464554
SRR3464555
SRR3464556
SRR3464557
SRR3464558
SRR3464559
SRR3464560
SRR3464561
SRR3464562
SRR3464563
SRR3464564
SRR3464565
SRR3464566
SRR3464567
SRR3464568
SRR3464569
SRR3464570
SRR3464571
SRR3464572
SRR3464573
SRR3464574
SRR3464575
SRR3464576
SRR3464577
SRR3464578
SRR3464579
SRR3464580
SRR3464581
SRR3464582
SRR3464583
SRR3464584
SRR3464585
SRR3464586
SRR3464587
SRR3464588
SRR3464589
SRR3464590
SRR3464591
SRR3464592
SRR3464593
SRR3464594
SRR3464595
SRR3464596
SRR3464597
SRR3464598
SRR3464599
SRR3464600
SRR3464601
SRR3464602
SRR3464603
SRR3464604
SRR3464605
SRR3464606
SRR3464607
SRR3464608
SRR3464609
SRR3464610
SRR3464611
SRR3464612
SRR3464613
SRR3464614
SRR3464615
SRR3464616
SRR3464617
SRR3464618
SRR3464619
SRR3464620
SRR3464621
SRR3464622
SRR3464623
SRR3464624
SRR3464625
SRR3464626
SRR3464627
SRR3464628
SRR3464629
SRR3464630
SRR3464631
SRR3464632
SRR3464633
SRR3464634
SRR3464635
SRR3464636
SRR3464637
SRR3464638
SRR3464639
SRR3464640
SRR3464641
SRR3464642
SRR3464643
SRR3464644
SRR3464645
SRR3464646
SRR3464647
SRR3464648
SRR3464649
SRR3464650
SRR3464651
SRR3464652
SRR3464653
SRR3464654
SRR3464655
SRR3464656
SRR3464657
SRR3464658
SRR3464659
SRR3464660
SRR3464661
SRR3464662
SRR3464663
SRR3464664
SRR3464665
SRR3464666
SRR3464667
SRR3464668
SRR3464669
SRR3464670
SRR3464671
SRR3464672
SRR3464673
SRR3464674
SRR3464675
SRR3464676
SRR3464677
SRR3464678
SRR3464679
SRR3464680
SRR3464681
SRR3464682
SRR3464683
SRR3464684
SRR3464685
SRR3464686
SRR3464687
SRR3464688
SRR3464689
SRR3464690
SRR3464691
SRR3464692
SRR3464693
SRR3464694
SRR3464695
SRR3464696
SRR3464697
SRR3464698
SRR3464699
SRR3464700
SRR3464701
SRR3464702
SRR3464703
SRR3464704
SRR3464705
SRR3464706
SRR3464707
SRR3464708
SRR3464709
SRR3464710
SRR3464711
SRR3464712
SRR3464713
SRR3464714
SRR3464715
SRR3464716
SRR3464717
SRR3464718
SRR3464719
SRR3464720
SRR3464721
SRR3464722
SRR3464723
SRR3464724
SRR3464725
SRR3464726
SRR3464727
SRR3464728
SRR3464729
SRR3464730
SRR3464731
SRR3464732
SRR3464733
SRR3464734
SRR3464735
SRR3464736
SRR3464737
SRR3464738
SRR3464739
SRR3464740
SRR3464741
SRR3464742
SRR3464743
SRR3464744
SRR3464745
SRR3464746
SRR3464747
SRR3464748
SRR3464749
SRR3464750
SRR3464751
SRR3464752
SRR3464753
SRR3464754
SRR3464755
SRR3464756
SRR3464757
SRR3464758
SRR3464759
SRR3464760
SRR3464761
SRR3464762
SRR3464763
SRR3464764
SRR3464765
SRR3464766
SRR3464767
SRR3464768
SRR3464769
SRR3464770
SRR3464771
SRR3464772
SRR3464773
SRR3464774
SRR3464775
SRR3464776
SRR3464777
SRR3464778
SRR3464779
SRR3464780
SRR3464781
SRR3464782
SRR3464783
SRR3464784
SRR3464785
SRR3464786
SRR3464787
SRR3464788
SRR3464789
SRR3464790
SRR3464791
SRR3464792
SRR3464793
SRR3464794
SRR3464795
SRR3464796
SRR3464797
SRR3464798
SRR3464799
SRR3464800
SRR3464801
SRR3464802
SRR3464803
SRR3464804
SRR3464805
SRR3464806
SRR3464807
SRR3464808
SRR3464809
SRR3464810
SRR3464811
SRR3464812
SRR3464813
SRR3464814
SRR3464815
SRR3464816
SRR3464817
SRR3464818
SRR3464819
SRR3464820
SRR3464821
SRR3464822
SRR3464823
SRR3464824
SRR3464825
SRR3464826
SRR3464827
SRR3464828
SRR3464829
SRR3464830
SRR3464831
SRR3464832
SRR3464833
SRR3464834
SRR3464835
SRR3464836
SRR3464837
SRR3464838
SRR3464839
SRR3464840
SRR3464841
SRR3464842
SRR3464843
SRR3464844
SRR3464845
SRR3464846
SRR3464847
SRR3464848
SRR3464849
SRR3464850
SRR3464851
SRR3464852
SRR3464853
SRR3464854
SRR3464855
SRR3464856
SRR3464857
SRR3464858
SRR3464859
SRR3464860
SRR3464861
SRR3464862
SRR3464863
SRR3464864
SRR3464865
SRR3464866
SRR3464867
SRR3464868
SRR3464869
SRR3464870
SRR3464871
SRR3464872
SRR3464873
SRR3464874
SRR3464875
SRR3464876
SRR3464877
SRR3464878
SRR3464879
SRR3464880
SRR3464881
SRR3464882
SRR3464883
SRR3464884
SRR3464885
SRR3464886
SRR3464887
SRR3464888
SRR3464889
SRR3464890
SRR3464891
SRR3464892
SRR3464893
SRR3464894
SRR3464895
SRR3464896
SRR3464897
SRR3464898
SRR3464899
SRR3464900
SRR3464901
SRR3464902
SRR3464903
SRR3464904
SRR3464905
SRR3464906
SRR3464907
SRR3464908
SRR3464909
SRR3464910
SRR3464911
SRR3464912
SRR3464913
SRR3464914
SRR3464915
SRR3464916
SRR3464917
SRR3464918
SRR3464919
SRR3464920
SRR3464921
SRR3464922
SRR3464923
SRR3464924
SRR3464925
SRR3464926
SRR3464927
SRR3464928
SRR3464929
SRR3464930
SRR3464931
SRR3464932
SRR3464933
SRR3464934
SRR3464935
SRR3464936
SRR3464937
SRR3464938
SRR3464939
SRR3464940
SRR3464941
SRR3464942
SRR3464943
SRR3464944
SRR3464945
SRR3464946
SRR3464947
SRR3464948
SRR3464949
SRR3464950
SRR3464951
SRR3464952
SRR3464953
SRR3464954
SRR3464955
SRR3464956
SRR3464957
SRR3464958
SRR3464959
SRR3464960
SRR3464961
SRR3464962
SRR3464963
SRR3464964
SRR3464965
SRR3464966
SRR3464967
SRR3464968
SRR3464969
SRR3464970
SRR3464971
SRR3464972
SRR3464973
SRR3464974
SRR3464975
SRR3464976
SRR3464977
SRR3464978
SRR3464979
SRR3464980
SRR3464981
SRR3464982
SRR3464983
SRR3464984
SRR3464985
SRR3464986
SRR3464987
SRR3464988
SRR3464989
SRR3464990
SRR3464991
SRR3464992
SRR3464993
SRR3464994
SRR3464995
SRR3464996
SRR3464997
SRR3464998
SRR3464999
SRR3465000
SRR3465001
SRR3465002
SRR3465003
SRR3465004
SRR3465005
SRR3465006
SRR3465007
SRR3465008
SRR3465009
SRR3465010
SRR3465011
SRR3465012
SRR3465013
SRR3465014
SRR3465015
SRR3465016
SRR3465017
SRR3465018
SRR3465019
SRR3465020
SRR3465021
SRR3465022
SRR3465023
SRR3465024
SRR3465025
SRR3465026
SRR3465027
SRR3465028
SRR3465029
SRR3465030
SRR3465031
SRR3465032
SRR3465033
SRR3465034
SRR3465035
SRR3465036
SRR3465037
SRR3465038
SRR3465039
SRR3465040
SRR3465041
SRR3465042
SRR3465043
SRR3465044
SRR3465045
SRR3465046
SRR3465047
SRR3465048
SRR3465049
SRR3465050
SRR3465051
SRR3465052
SRR3465053
SRR3465054
SRR3465055
SRR3465056
SRR3465057
SRR3465058
SRR3465059
SRR3465060
SRR3465061
SRR3465062
SRR3465063
SRR3465064
SRR3465065
SRR3465066
SRR3465067
SRR3465068
SRR3465069
SRR3465070
SRR3465071
SRR3465072
SRR3465073
SRR3465074
SRR3465075
SRR3465076
SRR3465077
SRR3465078
SRR3465079
SRR3465080
SRR3465081
SRR3465082
SRR3465083
SRR3465084
SRR3465085
SRR3465086
SRR3465087
SRR3465088
SRR3465089
SRR3465090
SRR3465091
SRR3465092
SRR3465093
SRR3465094
SRR3465095
SRR3465096
SRR3465097
SRR3465098
SRR3465099
SRR3465100
SRR3465101
SRR3465102
SRR3465103
SRR3465104
SRR3465105
SRR3465106
SRR3465107
SRR3465108
SRR3465109
SRR3465110
SRR3465111
SRR3465112
SRR3465113
SRR3465114
SRR3465115
SRR3465116
SRR3465117
SRR3465118
SRR3465119
SRR3465120
SRR3465121
SRR3465122
SRR3465123
SRR3465124
SRR3465125
SRR3465126
SRR3465127
SRR3465128
SRR3465129
SRR3465130
SRR3465131
SRR3465132
SRR3465133
SRR3465134
SRR3465135
SRR3465136
SRR3465137
SRR3465138
SRR3465139
SRR3465140
SRR3465141
SRR3465142
SRR3465143
SRR3465144
SRR3465145
SRR3465146
SRR3465147
SRR3465148
SRR3465149
SRR3465150
SRR3465151
SRR3465152
SRR3465153
SRR3465154
SRR3465155
SRR3465156
SRR3465157
SRR3465158
SRR3465159
SRR3465160
SRR3465161
SRR3465162
SRR3465163
SRR3465164
SRR3465165
SRR3465166
SRR3465167
SRR3465168
SRR3465169
SRR3465170
SRR3465171
SRR3465172
SRR3465173
SRR3465174
SRR3465175
SRR3465176
SRR3465177
SRR3465178
SRR3465179
SRR3465180
SRR3465181
SRR3465182
SRR3465183
SRR3465184
SRR3465185
SRR3465186
SRR3465187
SRR3465188
SRR3465189
SRR3465190
SRR3465191
SRR3465192
SRR3465193
SRR3465194
SRR3465195
SRR3465196
SRR3465197
SRR3465198
SRR3465199
SRR3465200
SRR3465201
SRR3465202
SRR3465203
SRR3465204
SRR3465205
SRR3465206
SRR3465207
SRR3465208
SRR3465209
SRR3465210
SRR3465211
SRR3465212
SRR3465213
SRR3465214
SRR3465215
SRR3465216
SRR3465217
SRR3465218
SRR3465219
SRR3465220
SRR3465221
SRR3465222
SRR3465223
SRR3465224
SRR3465225
SRR3465226
SRR3465227
SRR3465228
SRR3465229
SRR3465230
SRR3465231
SRR3465232
SRR346552
SRR346553
SRR3478301
SRR3478302
SRR3478303
SRR3478304
SRR3478305
SRR3478306
SRR3478307
SRR3478308
SRR3478309
SRR3478310
SRR3478311
SRR3478312
SRR3478313
SRR3478314
SRR3478315
SRR3478316
SRR3478317
SRR3478318
SRR3478319
SRR3478320
SRR3478321
SRR3478322
SRR3478323
SRR3478324
SRR3478325
SRR3478326
SRR3478327
SRR3478328
SRR3478329
SRR3478330
SRR3478331
SRR3478332
SRR3478333
SRR3478334
SRR3478335
SRR3480142
SRR3480143
SRR3480144
SRR3480145
SRR3480146
SRR3480147
SRR3480148
SRR3480149
SRR3480150
SRR3480151
SRR3480152
SRR3480153
SRR3480154
SRR3480155
SRR3480156
SRR3480157
SRR3480158
SRR3480159
SRR3480160
SRR3480161
SRR3480162
SRR3480163
SRR3480164
SRR3480165
SRR3480166
SRR3480167
SRR3480168
SRR3480169
SRR3480170
SRR3480171
SRR3480172
SRR3480173
SRR3480174
SRR3480175
SRR3480176
SRR3480177
SRR3480178
SRR3480179
SRR3480180
SRR3480181
SRR3480182
SRR3480183
SRR3480184
SRR3480185
SRR3480186
SRR3480187
SRR3480188
SRR3480189
SRR3480190
SRR3480191
SRR3480192
SRR3480193
SRR3480194
SRR3480195
SRR3480196
SRR3480197
SRR3480198
SRR3480199
SRR3480200
SRR3480201
SRR3480202
SRR3480203
SRR3480204
SRR3480205
SRR3480206
SRR3480207
SRR3480208
SRR3480209
SRR3480210
SRR349697
SRR349698
SRR349699
SRR349700
SRR3498212
SRR3498213
SRR3498214
SRR3498215
SRR3498216
SRR3498217
SRR3499920
SRR3499921
SRR3499922
SRR3499923
SRR3499924
SRR3499925
SRR3499926
SRR3499927
SRR3499928
SRR3499929
SRR3499930
SRR3499931
SRR3501455
SRR3501456
SRR3501457
SRR3501458
SRR3501459
SRR3501460
SRR3501461
SRR3501462
SRR3501463
SRR3501464
SRR3501525
SRR3501526
SRR3501527
SRR3501528
SRR3501529
SRR3501530
SRR3501531
SRR3501532
SRR3501533
SRR3501534
SRR3501535
SRR3501536
SRR3504018
SRR3504019
SRR3504020
SRR3504021
SRR3504022
SRR3504023
SRR3504024
SRR3504025
SRR3504026
SRR3504027
SRR3504028
SRR3504029
SRR3504030
SRR3504031
SRR3504032
SRR3504033
SRR3504034
SRR3504035
SRR3504036
SRR3504037
SRR3504038
SRR3504039
SRR3504040
SRR3504041
SRR3504042
SRR3504043
SRR3504044
SRR3504045
SRR3504046
SRR3504047
SRR3504048
SRR3504049
SRR3504050
SRR3504051
SRR3504052
SRR3504053
SRR3504054
SRR3504055
SRR3504056
SRR3504057
SRR3504058
SRR3504059
SRR3504060
SRR3504061
SRR3504063
SRR3504064
SRR3504065
SRR3504066
SRR3504067
SRR3504068
SRR3504069
SRR3504070
SRR3504071
SRR3504072
SRR3504073
SRR3504074
SRR3504075
SRR3504076
SRR3504077
SRR3504078
SRR3504079
SRR3504080
SRR3504081
SRR3504082
SRR3504083
SRR3504084
SRR3504085
SRR3504086
SRR3504087
SRR3504088
SRR3504089
SRR3504090
SRR3504091
SRR3504092
SRR3504093
SRR3504094
SRR3508141
SRR3508142
SRR3508143
SRR3508144
SRR3508145
SRR3508809
SRR3508810
SRR352212
SRR352213
SRR352214
SRR352215
SRR3523097
SRR352324
SRR352325
SRR352326
SRR3537455
SRR3538024
SRR3538025
SRR3538026
SRR3538027
SRR3538028
SRR3538029
SRR3538030
SRR3540748
SRR3540749
SRR3540750
SRR3543193
SRR3543194
SRR3543361
SRR3543363
SRR3543364
SRR3543366
SRR3543369
SRR3543372
SRR3543373
SRR3543375
SRR3543376
SRR3543377
SRR3543378
SRR3543379
SRR3543380
SRR3543381
SRR3545674
SRR3545675
SRR3545676
SRR3545677
SRR3547922
SRR3547923
SRR3547924
SRR3547925
SRR3547926
SRR3547927
SRR3547928
SRR3547929
SRR3547930
SRR3547931
SRR3547932
SRR3547933
SRR3547934
SRR3547935
SRR3547936
SRR3547937
SRR3547938
SRR3547939
SRR3547940
SRR3547941
SRR3547942
SRR3547943
SRR3547944
SRR3547945
SRR3581336
SRR3581345
SRR3581346
SRR3581347
SRR3581352
SRR3581356
SRR3581383
SRR3581388
SRR3581499
SRR3581591
SRR3581639
SRR3581672
SRR3581676
SRR3581678
SRR3581679
SRR3581680
SRR3581681
SRR3581682
SRR3581683
SRR3581684
SRR3581685
SRR3581686
SRR3581687
SRR3581688
SRR3581689
SRR3581690
SRR3581691
SRR3581692
SRR3581693
SRR3581694
SRR3581695
SRR3581696
SRR3581697
SRR3581698
SRR3581699
SRR3581700
SRR3581701
SRR3581702
SRR3581703
SRR3581704
SRR3581705
SRR3581706
SRR3581707
SRR3581708
SRR3581709
SRR3581710
SRR3581711
SRR3581712
SRR3581713
SRR3581714
SRR3581715
SRR3581716
SRR3581717
SRR3581719
SRR3581720
SRR3581721
SRR3581724
SRR3581726
SRR3581727
SRR3581728
SRR3581730
SRR3581731
SRR3581732
SRR3581733
SRR3581734
SRR3581735
SRR3581736
SRR3581737
SRR3581738
SRR3581740
SRR3581831
SRR3581833
SRR3581834
SRR3581835
SRR3581836
SRR3581837
SRR3581838
SRR3581839
SRR3581840
SRR3581841
SRR3581842
SRR3581843
SRR3581844
SRR3581845
SRR3581846
SRR3581847
SRR3581848
SRR3581849
SRR3581850
SRR3581851
SRR3581852
SRR3581853
SRR3581854
SRR3581855
SRR3581856
SRR3581857
SRR3581858
SRR3581859
SRR3581860
SRR3581861
SRR3581862
SRR3581863
SRR3581864
SRR3581865
SRR3581866
SRR3581867
SRR3581868
SRR3581869
SRR3581870
SRR3581871
SRR3581872
SRR3581873
SRR3581874
SRR3581875
SRR3581876
SRR3581877
SRR3581878
SRR3581879
SRR3581880
SRR3581881
SRR3581882
SRR3581883
SRR3581884
SRR3581885
SRR3581886
SRR3581887
SRR3581888
SRR3581889
SRR3581890
SRR3581891
SRR3581892
SRR3581893
SRR3581894
SRR3581895
SRR3581896
SRR3581897
SRR3581898
SRR3581899
SRR3584159
SRR3584160
SRR3584161
SRR3584162
SRR3584163
SRR3584164
SRR3584165
SRR3584166
SRR3584322
SRR360147
SRR360152
SRR360153
SRR360154
SRR360205
SRR3606155
SRR3606156
SRR3606157
SRR3606158
SRR3606159
SRR3606160
SRR3606161
SRR3606162
SRR3606163
SRR3606164
SRR3606165
SRR3606166
SRR3611482
SRR3611483
SRR3611484
SRR3611485
SRR3611486
SRR3611487
SRR3611488
SRR3611489
SRR3611490
SRR3611491
SRR3611492
SRR3611493
SRR3611494
SRR3611495
SRR3611496
SRR3611497
SRR3611498
SRR3611499
SRR3611500
SRR3611501
SRR3611502
SRR3611503
SRR3611504
SRR3611505
SRR3611506
SRR3611507
SRR3611508
SRR3611509
SRR3611510
SRR3611511
SRR3611512
SRR3611513
SRR3611514
SRR3611515
SRR3611516
SRR3611517
SRR3641733
SRR3641752
SRR364465
SRR364466
SRR364467
SRR364468
SRR364469
SRR364470
SRR364677
SRR364678
SRR3647036
SRR3647037
SRR3657085
SRR3657086
SRR3657087
SRR3657088
SRR3657093
SRR3657094
SRR3657095
SRR3657096
SRR3657709
SRR3657710
SRR3659133
SRR3659134
SRR3659135
SRR3659136
SRR3659137
SRR3659138
SRR3659139
SRR3659140
SRR3659141
SRR3659142
SRR3659143
SRR3659144
SRR3664372
SRR3664373
SRR3664374
SRR3664375
SRR3664376
SRR3664377
SRR3664378
SRR3664379
SRR3664380
SRR3664381
SRR3664382
SRR3664383
SRR3664384
SRR3664385
SRR3664386
SRR3664387
SRR3664388
SRR3664389
SRR3664390
SRR3664391
SRR3664392
SRR3664393
SRR3664394
SRR3664395
SRR3664396
SRR3664397
SRR3664398
SRR3664399
SRR3664400
SRR3664401
SRR3664402
SRR3664403
SRR3664404
SRR3664405
SRR3664406
SRR3664407
SRR3664408
SRR3664409
SRR3664410
SRR3664411
SRR3664412
SRR3664413
SRR3664414
SRR3664415
SRR3664416
SRR3664417
SRR3664418
SRR3664419
SRR3664420
SRR3664421
SRR3664422
SRR3664423
SRR3664424
SRR3664425
SRR3664426
SRR3664427
SRR3664428
SRR3664429
SRR3664430
SRR3664431
SRR3664432
SRR3664433
SRR3664434
SRR3664435
SRR3664436
SRR3664437
SRR3665506
SRR3665507
SRR3665508
SRR3665509
SRR3665510
SRR3665511
SRR3665512
SRR3665514
SRR3665515
SRR3665516
SRR3665517
SRR3667128
SRR3667129
SRR3667130
SRR3667131
SRR3670262
SRR3670263
SRR3670264
SRR3707598
SRR3707599
SRR3707600
SRR3707601
SRR3707602
SRR3707603
SRR3707604
SRR3707605
SRR3707606
SRR3707607
SRR3707804
SRR3707805
SRR3707806
SRR3707807
SRR3707808
SRR3707809
SRR3707810
SRR3707811
SRR3707812
SRR3707813
SRR3707814
SRR3707815
SRR3707816
SRR3707817
SRR3707818
SRR3707819
SRR3709924
SRR3709925
SRR3714278
SRR3714286
SRR3714289
SRR3714291
SRR3714293
SRR3714297
SRR3724649
SRR3724650
SRR3724651
SRR3724652
SRR3724663
SRR3724668
SRR3724737
SRR3724738
SRR3724739
SRR3724741
SRR3724768
SRR3724774
SRR3724778
SRR3724782
SRR3724785
SRR3724786
SRR3724787
SRR3724798
SRR3724806
SRR3724814
SRR3725446
SRR3725458
SRR3725471
SRR3725482
SRR3725493
SRR3725503
SRR3725516
SRR3725527
SRR3725538
SRR3725550
SRR3725560
SRR3725561
SRR372699
SRR372700
SRR372701
SRR3737052
SRR3743445
SRR3743446
SRR3743447
SRR3743448
SRR3749602
SRR3749603
SRR3749604
SRR387834
SRR387835
SRR387836
SRR387837
SRR388665
SRR388666
SRR388667
SRR388668
SRR388669
SRR388670
SRR390302
SRR390303
SRR390304
SRR390305
SRR390306
SRR390307
SRR390308
SRR390309
SRR390310
SRR390311
SRR390312
SRR390313
SRR390314
SRR390740
SRR390741
SRR391051
SRR391052
SRR392118
SRR392119
SRR392120
SRR392121
SRR392122
SRR392123
SRR392124
SRR392125
SRR392126
SRR392127
SRR392128
SRR392129
SRR392130
SRR392131
SRR392132
SRR392133
SRR392134
SRR392135
SRR392136
SRR392137
SRR392138
SRR392139
SRR392140
SRR392141
SRR392142
SRR392143
SRR392144
SRR392145
SRR3928351
SRR3928352
SRR3928353
SRR3928355
SRR3930594
SRR3930595
SRR3930654
SRR3930764
SRR3930859
SRR3930943
SRR3931003
SRR3931036
SRR3931037
SRR3931102
SRR3931163
SRR3931201
SRR3931277
SRR3931278
SRR3931288
SRR3932355
SRR3932356
SRR3932357
SRR3932358
SRR3932359
SRR3932360
SRR394082
SRR3947983
SRR3947984
SRR3947985
SRR3947986
SRR3947987
SRR3947988
SRR3947989
SRR3947990
SRR3947991
SRR3947992
SRR3947993
SRR3947994
SRR3953889
SRR3953890
SRR3953891
SRR3953892
SRR3953893
SRR3953894
SRR3953895
SRR3953896
SRR3953897
SRR3953898
SRR3953899
SRR3953900
SRR3953901
SRR3953902
SRR3953903
SRR3953904
SRR3953905
SRR3953906
SRR3953907
SRR3953908
SRR3953909
SRR3953910
SRR3953911
SRR3953912
SRR3953913
SRR3953914
SRR3953915
SRR3953916
SRR3953917
SRR3953918
SRR3953919
SRR3953920
SRR3953921
SRR3953922
SRR3953923
SRR3953924
SRR3953925
SRR3953926
SRR3953927
SRR3953928
SRR3953929
SRR3953930
SRR3953931
SRR3953932
SRR3953933
SRR3953934
SRR3953935
SRR3953936
SRR3953937
SRR3953938
SRR3953939
SRR3953940
SRR3953941
SRR3953942
SRR3953943
SRR3953944
SRR3953945
SRR3953946
SRR3953947
SRR3953948
SRR3953949
SRR3953950
SRR3953951
SRR3953952
SRR3953953
SRR3953954
SRR3953955
SRR3953956
SRR3953957
SRR3953958
SRR3953959
SRR3953960
SRR3953961
SRR3953962
SRR3953963
SRR3953964
SRR3953965
SRR3953966
SRR3953967
SRR3953968
SRR3953969
SRR3953970
SRR3953971
SRR3953972
SRR3953973
SRR3953974
SRR3953975
SRR3953976
SRR3953977
SRR3953978
SRR3953979
SRR3953980
SRR3953981
SRR3953982
SRR3953983
SRR3953984
SRR3954850
SRR3954851
SRR3956083
SRR3956084
SRR3956085
SRR3956086
SRR3956087
SRR3956088
SRR398006
SRR398007
SRR3992506
SRR3992507
SRR3992508
SRR3992509
SRR3992510
SRR3992511
SRR3992512
SRR3992513
SRR3992514
SRR3992515
SRR3992516
SRR3992517
SRR3993754
SRR3993755
SRR3993761
SRR3993762
SRR3993763
SRR3999447
SRR3999448
SRR3999449
SRR3999456
SRR3999597
SRR3999598
SRR3999599
SRR3999600
SRR3999601
SRR3999602
SRR3999603
SRR3999604
SRR3999605
SRR3999607
SRR3999610
SRR3999613
SRR3999617
SRR3999619
SRR3999621
SRR3999623
SRR3999627
SRR3999629
SRR3999630
SRR3999631
SRR3999632
SRR3999633
SRR3999634
SRR3999635
SRR3999636
SRR3999637
SRR3999638
SRR3999639
SRR3999688
SRR3999690
SRR3999691
SRR3999694
SRR3999695
SRR3999696
SRR3999697
SRR3999698
SRR3999700
SRR3999701
SRR3999702
SRR3999703
SRR3999704
SRR3999705
SRR3999706
SRR3999707
SRR4007444
SRR4007445
SRR4007446
SRR4007447
SRR4007448
SRR4007449
SRR4007450
SRR4007451
SRR4007452
SRR4007453
SRR4007454
SRR4007455
SRR4007456
SRR4007457
SRR4007458
SRR4007459
SRR4010821
SRR4010822
SRR4010823
SRR4010824
SRR4010825
SRR4010826
SRR4010827
SRR4010828
SRR4010829
SRR4010830
SRR4010831
SRR4010832
SRR4010833
SRR4010834
SRR4010835
SRR4010836
SRR4010837
SRR4010838
SRR4010839
SRR4010840
SRR4010841
SRR4010842
SRR4010843
SRR4010844
SRR4010845
SRR4010846
SRR4010847
SRR4010848
SRR4010849
SRR4010850
SRR4010851
SRR4010852
SRR4010853
SRR4010854
SRR4010855
SRR4010856
SRR4010857
SRR4010858
SRR4010859
SRR4010860
SRR4010861
SRR4010862
SRR401413
SRR401414
SRR401415
SRR401416
SRR401417
SRR401418
SRR401419
SRR401420
SRR401421
SRR401422
SRR401423
SRR401424
SRR401425
SRR401426
SRR401427
SRR401428
SRR401429
SRR401430
SRR4015212
SRR4015213
SRR4015214
SRR4015215
SRR4015216
SRR4015217
SRR4015218
SRR4015219
SRR4015220
SRR4015221
SRR4015222
SRR4015224
SRR4015225
SRR4015226
SRR4015227
SRR4015228
SRR4015229
SRR4015231
SRR4015232
SRR4015233
SRR4015234
SRR4015235
SRR4015236
SRR4015237
SRR4015238
SRR402370
SRR402371
SRR4024915
SRR4024916
SRR4024917
SRR4024918
SRR4024919
SRR4024920
SRR4024921
SRR4024922
SRR4024923
SRR4026089
SRR4026090
SRR4026091
SRR4026092
SRR4026093
SRR4026094
SRR4026095
SRR4026096
SRR4026097
SRR4026098
SRR4026099
SRR4026100
SRR4026101
SRR4026102
SRR4026103
SRR4026104
SRR402994
SRR402995
SRR402996
SRR402997
SRR402998
SRR4033018
SRR4033019
SRR4033020
SRR4033021
SRR4033022
SRR4033023
SRR4033024
SRR4033025
SRR4033026
SRR4033027
SRR4033028
SRR4033029
SRR4036601
SRR4036602
SRR4036603
SRR4036604
SRR4036605
SRR4036606
SRR4036607
SRR4036608
SRR4036609
SRR4036610
SRR4036611
SRR4036612
SRR4036613
SRR4036614
SRR4036615
SRR4036616
SRR4036617
SRR4036618
SRR4036619
SRR4036620
SRR4036621
SRR4036622
SRR4036623
SRR4036624
SRR4036625
SRR4036626
SRR4036627
SRR4036628
SRR4036629
SRR4036630
SRR4036631
SRR4036632
SRR4036633
SRR403903
SRR403904
SRR403905
SRR403906
SRR403907
SRR403908
SRR403909
SRR403910
SRR4042621
SRR4042622
SRR4042623
SRR4042624
SRR4042625
SRR4042626
SRR4042627
SRR4042628
SRR4042629
SRR4042630
SRR4042631
SRR4042632
SRR404274
SRR404275
SRR404276
SRR404277
SRR4044744
SRR4044745
SRR4044746
SRR4044747
SRR4044748
SRR4044749
SRR4046130
SRR4046131
SRR4046132
SRR4046133
SRR4046134
SRR4046135
SRR4046136
SRR4046137
SRR4046138
SRR4046139
SRR4046140
SRR4046141
SRR4048211
SRR4048212
SRR4048213
SRR4048214
SRR4048215
SRR4048216
SRR4048217
SRR4048218
SRR4048219
SRR4048220
SRR4048221
SRR4048222
SRR4048223
SRR4048224
SRR4048225
SRR4048226
SRR4048227
SRR4048228
SRR4048229
SRR4048230
SRR4048231
SRR4048232
SRR4048233
SRR4048234
SRR4048235
SRR4048236
SRR4048237
SRR4048238
SRR4048239
SRR4048240
SRR4048241
SRR4048242
SRR4048243
SRR4048244
SRR4048245
SRR4048246
SRR4048659
SRR4048661
SRR4048662
SRR4048664
SRR4048665
SRR4048666
SRR4051236
SRR4051237
SRR4051240
SRR4051241
SRR4051242
SRR4051246
SRR4051247
SRR4051248
SRR4051249
SRR4051252
SRR4051253
SRR4051254
SRR4051261
SRR4051262
SRR4051263
SRR4052557
SRR4052558
SRR4052559
SRR4052560
SRR4052561
SRR4052562
SRR4052563
SRR4052564
SRR4054282
SRR4054283
SRR4054284
SRR4054285
SRR4054286
SRR4054287
SRR4054288
SRR4054289
SRR4095607
SRR4095608
SRR4095609
SRR4095610
SRR4095611
SRR4095612
SRR4105366
SRR4105367
SRR4113360
SRR4113361
SRR4113362
SRR4113363
SRR4113365
SRR4113366
SRR4113367
SRR4113368
SRR4113369
SRR4113370
SRR4113371
SRR4113372
SRR4113373
SRR4113374
SRR4113375
SRR4113376
SRR4113377
SRR4113378
SRR4113379
SRR4113380
SRR4113381
SRR4113382
SRR4113383
SRR4113384
SRR4113385
SRR4113386
SRR4113387
SRR4113388
SRR4113389
SRR4113390
SRR4113391
SRR4113392
SRR4113393
SRR4113394
SRR4113395
SRR4113396
SRR4113397
SRR4113398
SRR4113399
SRR4113401
SRR4113402
SRR4113405
SRR4113408
SRR4113409
SRR4113410
SRR4113411
SRR4115282
SRR4115283
SRR4115284
SRR4115285
SRR4115286
SRR4115287
SRR4115288
SRR4115289
SRR4115290
SRR4115291
SRR4115292
SRR4115293
SRR4115294
SRR4115295
SRR4115296
SRR4115297
SRR4115298
SRR4115299
SRR4115300
SRR4115301
SRR4115302
SRR4115303
SRR4115304
SRR4115305
SRR4115306
SRR4115307
SRR4115308
SRR4115309
SRR4115310
SRR4115311
SRR4115312
SRR4115313
SRR4115314
SRR4115315
SRR4115316
SRR4115317
SRR4115318
SRR4115319
SRR4115320
SRR4115321
SRR4115322
SRR4115323
SRR4115324
SRR4115325
SRR4115326
SRR4115327
SRR4115328
SRR4115329
SRR4115330
SRR4115331
SRR4115332
SRR4115333
SRR4115334
SRR4115335
SRR4115336
SRR4115337
SRR4115338
SRR4115339
SRR4115340
SRR4115341
SRR4115342
SRR4115344
SRR4115345
SRR4115346
SRR4115347
SRR4115348
SRR4115349
SRR4115350
SRR4115351
SRR4115352
SRR4115353
SRR4115354
SRR4115355
SRR4115356
SRR4115357
SRR4115358
SRR4115359
SRR4115360
SRR4115361
SRR4115362
SRR4115363
SRR4115364
SRR4115365
SRR4115366
SRR4115367
SRR4115368
SRR4115369
SRR4115370
SRR4115371
SRR4115372
SRR4115373
SRR4115374
SRR4115375
SRR4115376
SRR4115377
SRR4115378
SRR4115379
SRR4115380
SRR4115381
SRR4115382
SRR4115383
SRR4115384
SRR4115385
SRR4115386
SRR4115387
SRR4115388
SRR4115389
SRR4115390
SRR4115391
SRR4115392
SRR4115393
SRR4115394
SRR4115395
SRR4115396
SRR4115397
SRR4115398
SRR4115399
SRR4115400
SRR4115401
SRR4115402
SRR4115403
SRR4115404
SRR4115405
SRR4115406
SRR4115407
SRR4115408
SRR4115409
SRR4115410
SRR4175029
SRR4175030
SRR4175031
SRR4175032
SRR4175033
SRR4175034
SRR4175035
SRR4175036
SRR4175037
SRR4175038
SRR4175039
SRR4175040
SRR4175041
SRR4175042
SRR4175043
SRR4175044
SRR4175045
SRR4175046
SRR4175047
SRR4175048
SRR4175049
SRR4175050
SRR4175051
SRR4175052
SRR4175053
SRR4175054
SRR4175055
SRR4175056
SRR4175057
SRR4175058
SRR4175059
SRR4175060
SRR4175061
SRR4175062
SRR4175063
SRR4175064
SRR4175065
SRR4175066
SRR4175067
SRR4175402
SRR4175403
SRR4175404
SRR4175405
SRR4175406
SRR4175407
SRR4175408
SRR4175409
SRR4175410
SRR4175411
SRR4175412
SRR4175413
SRR419182
SRR419183
SRR419184
SRR419185
SRR419186
SRR419187
SRR4195867
SRR4195869
SRR4195870
SRR4195871
SRR4195883
SRR4195885
SRR4203374
SRR4203375
SRR4203376
SRR4203377
SRR4204534
SRR4204535
SRR4204536
SRR4204538
SRR4204539
SRR4204540
SRR4204541
SRR4204542
SRR4204543
SRR4204544
SRR4204545
SRR4204546
SRR4204547
SRR4204548
SRR4204549
SRR4204550
SRR4204551
SRR4204557
SRR4204558
SRR4204559
SRR4204560
SRR4204561
SRR4204562
SRR4204563
SRR4204564
SRR4204565
SRR4204566
SRR420813
SRR420814
SRR420815
SRR420816
SRR420817
SRR420818
SRR4249995
SRR4249996
SRR4249997
SRR4249998
SRR4249999
SRR4250000
SRR4250001
SRR4250002
SRR4253487
SRR4293701
SRR4293702
SRR4293703
SRR4293704
SRR4293705
SRR4293706
SRR4293707
SRR4293708
SRR4293709
SRR4293710
SRR4293711
SRR4293712
SRR4293713
SRR4293714
SRR4293715
SRR4293716
SRR4293717
SRR4293718
SRR4293719
SRR4293720
SRR4293721
SRR4293722
SRR4295742
SRR4295743
SRR4295744
SRR4295745
SRR4295746
SRR4295747
SRR4295748
SRR4295749
SRR4295750
SRR4295751
SRR4295752
SRR4295753
SRR4295754
SRR4295755
SRR4295756
SRR4295757
SRR4295758
SRR4295759
SRR4295760
SRR4295761
SRR4295762
SRR4295763
SRR4295764
SRR4295765
SRR4295766
SRR4295767
SRR4295768
SRR4295769
SRR4295770
SRR4295771
SRR4295772
SRR4295773
SRR4295774
SRR4295775
SRR4295776
SRR4295777
SRR4295778
SRR4295779
SRR4295780
SRR4295781
SRR4295782
SRR4295783
SRR4295784
SRR4295785
SRR4295786
SRR4295787
SRR4295788
SRR4295789
SRR4295790
SRR4295791
SRR4295792
SRR4295793
SRR4295794
SRR4295795
SRR4295796
SRR4295797
SRR4295798
SRR4295799
SRR4295800
SRR4295801
SRR4295802
SRR4295803
SRR4295804
SRR4295805
SRR4295806
SRR4295807
SRR4295808
SRR4295809
SRR4295810
SRR4295811
SRR4295812
SRR4295813
SRR4295814
SRR4295815
SRR4295816
SRR4295817
SRR4295818
SRR4295819
SRR4295820
SRR4295821
SRR4295822
SRR4295823
SRR4295824
SRR4295825
SRR4295826
SRR4295827
SRR4295828
SRR4295829
SRR4295830
SRR4295831
SRR4295832
SRR4295833
SRR4295834
SRR4295835
SRR4295836
SRR4295837
SRR4295838
SRR4295839
SRR4295840
SRR4295841
SRR4295842
SRR4295843
SRR4295844
SRR4295845
SRR4295846
SRR4295847
SRR4295848
SRR4295849
SRR4295850
SRR4295851
SRR4295852
SRR4295853
SRR4295854
SRR4295855
SRR4295856
SRR4295857
SRR4295858
SRR4295859
SRR4295860
SRR4295861
SRR4295862
SRR4295863
SRR4295864
SRR4295865
SRR4295866
SRR4295867
SRR4295868
SRR4295869
SRR4295870
SRR4295871
SRR4295872
SRR4295873
SRR4295874
SRR4295875
SRR4295876
SRR4295877
SRR4295878
SRR4295879
SRR4295880
SRR4295881
SRR4295882
SRR4295883
SRR4295884
SRR4295885
SRR4295886
SRR4295887
SRR4295888
SRR4295889
SRR4295890
SRR4295891
SRR4295892
SRR4295893
SRR4295894
SRR4295895
SRR4295896
SRR4295897
SRR4295898
SRR4295899
SRR4295900
SRR4295901
SRR4295902
SRR4295903
SRR4295904
SRR4295905
SRR4295906
SRR4295907
SRR4295908
SRR4295909
SRR4295910
SRR4295911
SRR4295912
SRR4295913
SRR4295914
SRR4295915
SRR4295916
SRR4295917
SRR4295918
SRR4295919
SRR4295920
SRR4295921
SRR4295922
SRR4295923
SRR4295924
SRR4295925
SRR4295926
SRR4295927
SRR4295928
SRR4295929
SRR4295930
SRR4295931
SRR4295932
SRR4295933
SRR4295934
SRR4295935
SRR4295936
SRR4295937
SRR4295938
SRR4295939
SRR4295940
SRR4295941
SRR4295942
SRR4295943
SRR4295944
SRR4295945
SRR4295946
SRR4295947
SRR4295948
SRR4295949
SRR4295950
SRR4295951
SRR4295952
SRR4295953
SRR4295954
SRR4295955
SRR4295956
SRR4295957
SRR4295958
SRR4295959
SRR4295960
SRR4295961
SRR4295962
SRR4295963
SRR4295964
SRR4295965
SRR4295966
SRR4295967
SRR4295968
SRR4295969
SRR4295970
SRR4295971
SRR4295972
SRR4295973
SRR4295974
SRR4295975
SRR4295976
SRR4295977
SRR4295978
SRR4295979
SRR4295980
SRR4295981
SRR4295982
SRR4295983
SRR4295984
SRR4295985
SRR4295986
SRR4295987
SRR4295988
SRR4295989
SRR4295990
SRR4295991
SRR4295992
SRR4295993
SRR4295994
SRR4295995
SRR4295996
SRR4295997
SRR4295998
SRR4295999
SRR4296000
SRR4296001
SRR4296002
SRR4296003
SRR4296004
SRR4296005
SRR4296006
SRR4296007
SRR4296008
SRR4296009
SRR4296010
SRR4296011
SRR4296012
SRR4296013
SRR4296014
SRR4296015
SRR4296016
SRR4296017
SRR4296018
SRR4296019
SRR4296020
SRR4296021
SRR4296022
SRR4296023
SRR4296024
SRR4296025
SRR4296026
SRR4296027
SRR4296028
SRR4296029
SRR4296030
SRR4296031
SRR4296032
SRR4296033
SRR4296034
SRR4296035
SRR4296036
SRR4296037
SRR4296038
SRR4296039
SRR4296040
SRR4296041
SRR4296042
SRR4296043
SRR4296044
SRR4296045
SRR4296046
SRR4296047
SRR4296048
SRR4296049
SRR4296050
SRR4296051
SRR4296052
SRR4296053
SRR4296054
SRR4296055
SRR4296056
SRR4296057
SRR4296058
SRR4296059
SRR4296060
SRR4296061
SRR4299116
SRR4299117
SRR4299118
SRR4299119
SRR4299120
SRR4299121
SRR4299122
SRR4299123
SRR4309590
SRR4309591
SRR4309592
SRR4309593
SRR4309594
SRR4309595
SRR4309596
SRR4309597
SRR4309598
SRR4309599
SRR4309600
SRR4309601
SRR4309602
SRR4309603
SRR4309604
SRR4309605
SRR4309606
SRR4309607
SRR4360365
SRR4360366
SRR4360367
SRR4360368
SRR4360369
SRR4360370
SRR4360372
SRR4360373
SRR4360374
SRR4360375
SRR4360376
SRR4360377
SRR4381917
SRR4381918
SRR4381919
SRR4381920
SRR4381921
SRR4381922
SRR4381923
SRR4381924
SRR4381925
SRR4381926
SRR4381927
SRR4381928
SRR4381929
SRR4381930
SRR4381966
SRR4381967
SRR4381968
SRR4381969
SRR4381970
SRR4381971
SRR4381972
SRR4381973
SRR4381974
SRR4381975
SRR4381976
SRR4381977
SRR4407728
SRR4407733
SRR4407736
SRR4407737
SRR4407744
SRR4407752
SRR4407754
SRR4407755
SRR4407756
SRR4407757
SRR4407762
SRR4407768
SRR4407774
SRR4407776
SRR4407778
SRR4407780
SRR4407782
SRR4407783
SRR4407784
SRR4407785
SRR4407786
SRR4407787
SRR4407788
SRR4407789
SRR441525
SRR441526
SRR441527
SRR441528
SRR441529
SRR441530
SRR441531
SRR441532
SRR441533
SRR441534
SRR441535
SRR441536
SRR441537
SRR441538
SRR441539
SRR441540
SRR441541
SRR441542
SRR441543
SRR441544
SRR441545
SRR441546
SRR441547
SRR441548
SRR441549
SRR441550
SRR441551
SRR441552
SRR441553
SRR441554
SRR441555
SRR441556
SRR441557
SRR441558
SRR441559
SRR4416024
SRR4416025
SRR4416026
SRR4416027
SRR4420293
SRR4420294
SRR4420295
SRR4420296
SRR4420297
SRR4420298
SRR4422980
SRR4422981
SRR4422982
SRR4426168
SRR4426183
SRR4426184
SRR4426185
SRR4426186
SRR4426187
SRR4426188
SRR4426189
SRR4426344
SRR4426345
SRR4426346
SRR4426347
SRR4426348
SRR4426349
SRR4426350
SRR4426351
SRR4426352
SRR4426353
SRR4426354
SRR4426355
SRR4426356
SRR4426357
SRR4426358
SRR4426359
SRR4426360
SRR4426361
SRR4426362
SRR4426363
SRR4426364
SRR4426365
SRR4426366
SRR4426367
SRR4426368
SRR4426369
SRR4426370
SRR4426371
SRR4426372
SRR4426373
SRR4426374
SRR4426375
SRR4426376
SRR4426377
SRR4426378
SRR4426379
SRR4426380
SRR4426381
SRR4426382
SRR4426383
SRR4426384
SRR4426385
SRR4426386
SRR4426387
SRR4426388
SRR4426389
SRR4426390
SRR4426391
SRR4426392
SRR4426393
SRR4426394
SRR4426395
SRR4426396
SRR4426397
SRR4426398
SRR4426399
SRR4426400
SRR4426401
SRR4426402
SRR4426403
SRR4426404
SRR4426405
SRR4426406
SRR4426407
SRR4426408
SRR4426409
SRR4426410
SRR4426411
SRR4426412
SRR4426413
SRR4426414
SRR4426415
SRR4426416
SRR4426417
SRR4426418
SRR4426419
SRR4426420
SRR4426421
SRR4426422
SRR4426423
SRR4426424
SRR4426425
SRR4426426
SRR4426427
SRR4426428
SRR4426429
SRR4426430
SRR4426431
SRR4426432
SRR4426433
SRR4426434
SRR4426435
SRR4426436
SRR4426437
SRR4426438
SRR4426439
SRR4426440
SRR4426441
SRR4426442
SRR4426443
SRR4426444
SRR4426445
SRR4426446
SRR4426447
SRR4426448
SRR4426449
SRR4426450
SRR4426451
SRR4426452
SRR4426453
SRR4426454
SRR4426455
SRR4426456
SRR4426457
SRR4426458
SRR4426459
SRR4426460
SRR4426461
SRR4426462
SRR4426463
SRR4426464
SRR4426465
SRR4426466
SRR4426467
SRR4426468
SRR4426469
SRR4426470
SRR4426471
SRR4426472
SRR4426473
SRR4426474
SRR4426475
SRR4426476
SRR4426477
SRR4426478
SRR4426479
SRR4426480
SRR4426481
SRR4426482
SRR4426483
SRR4426484
SRR4426485
SRR4426486
SRR4426487
SRR4426488
SRR4426489
SRR4426490
SRR4426491
SRR4426492
SRR4426493
SRR4426494
SRR4426495
SRR4426496
SRR4426497
SRR4426498
SRR4426499
SRR4426500
SRR4426501
SRR4426502
SRR4426503
SRR4426504
SRR4426505
SRR4426506
SRR4426507
SRR4426508
SRR4426509
SRR4426510
SRR4426511
SRR4426512
SRR4426513
SRR4426514
SRR4426515
SRR4426516
SRR4426517
SRR4426518
SRR4426519
SRR4426520
SRR4426521
SRR4426522
SRR4426523
SRR4426524
SRR4426525
SRR4426526
SRR4426527
SRR4426528
SRR4426529
SRR4426530
SRR4426531
SRR4426532
SRR4426533
SRR4426534
SRR4426535
SRR4426536
SRR4426537
SRR4426538
SRR4426539
SRR4426540
SRR4426541
SRR4426542
SRR4426543
SRR4426544
SRR4426545
SRR4426546
SRR4426547
SRR4426548
SRR4426549
SRR4426550
SRR4426551
SRR4426552
SRR4426553
SRR4426554
SRR4426555
SRR4426556
SRR4426557
SRR4426558
SRR4426559
SRR4426560
SRR4426561
SRR4426562
SRR4426563
SRR4426564
SRR4426565
SRR4426566
SRR4426567
SRR4426568
SRR4426569
SRR4426570
SRR4426571
SRR4426572
SRR4426573
SRR4426574
SRR4426575
SRR4426576
SRR4426577
SRR4426578
SRR4426579
SRR4426580
SRR4426581
SRR4426582
SRR4426583
SRR4426584
SRR4426585
SRR4426586
SRR4426587
SRR4426588
SRR4426589
SRR4426590
SRR4426591
SRR4426592
SRR4426593
SRR4426594
SRR4426595
SRR4426596
SRR4426597
SRR4426598
SRR4426599
SRR4426600
SRR4426601
SRR4426602
SRR4426603
SRR4426604
SRR4426605
SRR4426606
SRR4426607
SRR4426608
SRR4426609
SRR4426610
SRR4426611
SRR4426612
SRR4426613
SRR4426614
SRR4426615
SRR4426616
SRR4426617
SRR4426618
SRR4426619
SRR4426620
SRR4426621
SRR4426622
SRR4426623
SRR4426624
SRR4426625
SRR4426626
SRR4426627
SRR4426628
SRR4426629
SRR4426630
SRR4426631
SRR4426632
SRR4426633
SRR4426634
SRR4426635
SRR4426636
SRR4426637
SRR4426638
SRR4426639
SRR4426640
SRR4426641
SRR4426642
SRR4426643
SRR4426644
SRR4426645
SRR4426646
SRR4426647
SRR4426648
SRR4426649
SRR4426650
SRR4426651
SRR4426652
SRR4426653
SRR4426654
SRR4426655
SRR4426656
SRR4426657
SRR4426658
SRR4426659
SRR4426660
SRR4426661
SRR4426662
SRR4426663
SRR4426664
SRR4426665
SRR4426666
SRR4426667
SRR4426668
SRR4426669
SRR4426670
SRR4426671
SRR4426672
SRR4426673
SRR4426674
SRR4426675
SRR4426676
SRR4426677
SRR4426678
SRR4426679
SRR4426680
SRR4426681
SRR4426682
SRR4426683
SRR4426684
SRR4426685
SRR4426686
SRR4426687
SRR4426688
SRR4426689
SRR4426690
SRR4426691
SRR4426692
SRR4426693
SRR4426694
SRR4426695
SRR4426696
SRR4426697
SRR4426698
SRR4426699
SRR4426700
SRR4426701
SRR4426702
SRR4426703
SRR4426704
SRR4426705
SRR4426706
SRR4426707
SRR4426708
SRR4426709
SRR4426710
SRR4426711
SRR4426712
SRR4426713
SRR4426714
SRR4426715
SRR4426716
SRR4426717
SRR4426718
SRR4426719
SRR4426720
SRR4426721
SRR4426722
SRR4426723
SRR4426724
SRR4426725
SRR4426726
SRR4426727
SRR4426728
SRR4426729
SRR4426730
SRR4426731
SRR4426732
SRR4426733
SRR4426734
SRR4426735
SRR4426736
SRR4426737
SRR4426738
SRR4426739
SRR4426740
SRR4426741
SRR4426742
SRR4426743
SRR4426744
SRR4426745
SRR4426746
SRR4426747
SRR4426748
SRR4426749
SRR4426750
SRR4426751
SRR4426752
SRR4426753
SRR4426754
SRR4426755
SRR4426756
SRR4426757
SRR4426758
SRR4426759
SRR4426760
SRR4426761
SRR4426762
SRR4426763
SRR4426764
SRR4426765
SRR4426766
SRR4426767
SRR4426768
SRR4426769
SRR4426770
SRR4426771
SRR4426772
SRR4426773
SRR4426774
SRR4426775
SRR4426776
SRR4426777
SRR4426778
SRR4426779
SRR4426780
SRR4426781
SRR4426782
SRR4426783
SRR4426784
SRR4426785
SRR4426786
SRR4426787
SRR4426788
SRR4426789
SRR4426790
SRR4426791
SRR4426792
SRR4426793
SRR4426794
SRR4426795
SRR4426796
SRR4426797
SRR4426798
SRR4426799
SRR4426800
SRR4426801
SRR4426802
SRR4426803
SRR4426804
SRR4426805
SRR4426806
SRR4426807
SRR4426808
SRR4426809
SRR4426810
SRR4426811
SRR4426812
SRR4426813
SRR4426814
SRR4426815
SRR4426816
SRR4426817
SRR4426818
SRR4426819
SRR4426820
SRR4426821
SRR4426822
SRR4426823
SRR4426824
SRR4426825
SRR4426826
SRR4426827
SRR4426828
SRR4426829
SRR4426830
SRR4426831
SRR4426832
SRR4426833
SRR4426834
SRR4426835
SRR4426836
SRR4426837
SRR4426838
SRR4426839
SRR4426840
SRR4426841
SRR4426842
SRR4426843
SRR4426844
SRR4426845
SRR4426846
SRR4426847
SRR4426848
SRR4426849
SRR4426850
SRR4426851
SRR4426852
SRR4426853
SRR4426854
SRR4426855
SRR4426856
SRR4426857
SRR4426858
SRR4426859
SRR4426860
SRR4426861
SRR4426862
SRR4426863
SRR4426864
SRR4426865
SRR4426866
SRR4426867
SRR4426868
SRR4426869
SRR4426870
SRR4426871
SRR4426872
SRR4426873
SRR4426874
SRR4426875
SRR4426876
SRR4426877
SRR4426878
SRR4426879
SRR4426880
SRR4426881
SRR4426882
SRR4426883
SRR4426884
SRR4426885
SRR4426886
SRR4426887
SRR4426888
SRR4426889
SRR4426890
SRR4426891
SRR4426892
SRR4426893
SRR4426894
SRR4426895
SRR4426896
SRR4426897
SRR4426898
SRR4426899
SRR4426900
SRR4426901
SRR4426902
SRR4426903
SRR4426904
SRR4426905
SRR4426906
SRR4426907
SRR4426908
SRR4426909
SRR4426910
SRR4426911
SRR4426912
SRR4426913
SRR4426914
SRR4426915
SRR4426916
SRR4426917
SRR4426918
SRR4426919
SRR4426920
SRR4426921
SRR4426922
SRR4426923
SRR4426924
SRR4426925
SRR4426926
SRR4426927
SRR4426928
SRR4426929
SRR4426930
SRR4426931
SRR4426932
SRR4426933
SRR4426934
SRR4426935
SRR4426936
SRR4426937
SRR4426938
SRR4426939
SRR4426940
SRR4426941
SRR4426942
SRR4426943
SRR4426944
SRR4426945
SRR4426946
SRR4426947
SRR4426948
SRR4426949
SRR4426950
SRR4426951
SRR4426952
SRR4426953
SRR4426954
SRR4426955
SRR4426956
SRR4426957
SRR4426958
SRR4426959
SRR4426960
SRR4426961
SRR4426962
SRR4426963
SRR4426964
SRR4426965
SRR4426966
SRR4426967
SRR4426968
SRR4426969
SRR4426970
SRR4426971
SRR4426972
SRR4426973
SRR4426974
SRR4426975
SRR4426976
SRR4426977
SRR4426978
SRR443163
SRR443164
SRR443165
SRR443166
SRR443167
SRR443168
SRR443169
SRR443170
SRR443171
SRR443172
SRR443173
SRR443174
SRR443175
SRR444595
SRR444596
SRR444597
SRR444598
SRR444599
SRR444600
SRR444601
SRR444602
SRR4449297
SRR4449298
SRR4449299
SRR4449300
SRR4449301
SRR4449302
SRR4449303
SRR4449304
SRR4449305
SRR4449306
SRR4449307
SRR4449308
SRR4449309
SRR4449310
SRR4449311
SRR4449312
SRR4449313
SRR4449314
SRR4449315
SRR4449316
SRR4449317
SRR4449318
SRR4449319
SRR4449320
SRR4449321
SRR4449322
SRR4449323
SRR4449324
SRR4449325
SRR4449326
SRR4449327
SRR4449328
SRR4449329
SRR4449330
SRR4449331
SRR4449332
SRR4449333
SRR4449334
SRR445204
SRR445205
SRR445206
SRR445207
SRR445208
SRR445209
SRR445210
SRR445211
SRR445212
SRR445213
SRR445214
SRR445215
SRR445216
SRR445217
SRR445218
SRR4454110
SRR4454111
SRR4454112
SRR4454113
SRR4454114
SRR4454115
SRR4454116
SRR4454117
SRR4454118
SRR445735
SRR445736
SRR445737
SRR445738
SRR446027
SRR446028
SRR446029
SRR446030
SRR446031
SRR446032
SRR446033
SRR446034
SRR446035
SRR446036
SRR446037
SRR446038
SRR446039
SRR446040
SRR446041
SRR446042
SRR446043
SRR446044
SRR446484
SRR446485
SRR446486
SRR446487
SRR452274
SRR452275
SRR452276
SRR452277
SRR452278
SRR452279
SRR4723010
SRR4723011
SRR4723012
SRR4723013
SRR4723014
SRR4723015
SRR4733528
SRR4733529
SRR4733530
SRR4733531
SRR4733536
SRR4733537
SRR4733538
SRR4733539
SRR4733540
SRR4733541
SRR4733542
SRR4733543
SRR4733544
SRR4733545
SRR4733546
SRR4733547
SRR4734672
SRR4734673
SRR4734674
SRR4734675
SRR477075
SRR477076
SRR477077
SRR477078
SRR477079
SRR477080
SRR477081
SRR477082
SRR4778176
SRR4778202
SRR4784068
SRR4784069
SRR4784070
SRR4784071
SRR4784072
SRR4784073
SRR4784074
SRR4784075
SRR4784076
SRR4784077
SRR479032
SRR479033
SRR479034
SRR479035
SRR479036
SRR479037
SRR479038
SRR4831944
SRR4831945
SRR4831946
SRR4831947
SRR4831949
SRR4831950
SRR4831951
SRR4831953
SRR4896630
SRR4896631
SRR4896632
SRR4896633
SRR4896634
SRR4896635
SRR4896636
SRR4896637
SRR4896638
SRR4896639
SRR4896640
SRR4896641
SRR4897840
SRR4897841
SRR4897842
SRR4897843
SRR4897844
SRR4897845
SRR4920046
SRR4920047
SRR4920048
SRR4920049
SRR4920050
SRR4920051
SRR4920052
SRR4920053
SRR4920054
SRR4920055
SRR4920056
SRR4920057
SRR4920058
SRR4920059
SRR4920060
SRR4920061
SRR4920062
SRR4920063
SRR4920064
SRR4920065
SRR4920066
SRR4920067
SRR4920068
SRR4920069
SRR4920070
SRR4920071
SRR4920072
SRR4920073
SRR4920074
SRR4920075
SRR4920076
SRR4920077
SRR4920078
SRR4920079
SRR4920080
SRR4920081
SRR4920082
SRR4920083
SRR4920084
SRR4920085
SRR4920086
SRR4920087
SRR4920088
SRR4920089
SRR4920090
SRR4920091
SRR4920093
SRR4920094
SRR493033
SRR493034
SRR493035
SRR493036
SRR493037
SRR493038
SRR493039
SRR493040
SRR493041
SRR493042
SRR493043
SRR493044
SRR493045
SRR493046
SRR493047
SRR493082
SRR493083
SRR493084
SRR493085
SRR493086
SRR493087
SRR493088
SRR493089
SRR493090
SRR493091
SRR493097
SRR493098
SRR493101
SRR493235
SRR493236
SRR493237
SRR493238
SRR493239
SRR493240
SRR493285
SRR493286
SRR493287
SRR493288
SRR493289
SRR493290
SRR499983
SRR499985
SRR499986
SRR499987
SRR499988
SRR499989
SRR499990
SRR499991
SRR5005381
SRR5005382
SRR5011175
SRR5011176
SRR5011177
SRR5011178
SRR5011179
SRR5011180
SRR5011181
SRR5011182
SRR5011183
SRR5012074
SRR5012077
SRR5012078
SRR5012079
SRR5012080
SRR5012081
SRR5012082
SRR5012083
SRR5012084
SRR5012086
SRR5012088
SRR5012089
SRR5012090
SRR5012092
SRR5012093
SRR5012094
SRR5012096
SRR5012097
SRR501594
SRR501595
SRR501596
SRR501597
SRR501598
SRR501599
SRR501600
SRR501601
SRR501602
SRR501603
SRR501604
SRR501605
SRR501606
SRR501607
SRR501608
SRR501609
SRR501610
SRR501611
SRR501612
SRR501613
SRR501614
SRR501615
SRR501616
SRR501617
SRR501618
SRR501619
SRR501620
SRR501621
SRR501622
SRR501623
SRR5020734
SRR5020735
SRR5020736
SRR5020737
SRR5020738
SRR5020739
SRR5028667
SRR5028668
SRR5028669
SRR5028670
SRR5031486
SRR5031487
SRR5031528
SRR5031529
SRR5031992
SRR5031993
SRR5031994
SRR5031995
SRR5031996
SRR5031997
SRR5033742
SRR5036192
SRR5036193
SRR5036194
SRR5036195
SRR5036196
SRR5036197
SRR5036198
SRR5036199
SRR5036200
SRR5037657
SRR5037658
SRR5037660
SRR5037661
SRR5037662
SRR5037663
SRR5037664
SRR5037665
SRR5037666
SRR5037667
SRR5037668
SRR5037669
SRR5037670
SRR5037671
SRR5037672
SRR5038566
SRR5038567
SRR5038568
SRR5038569
SRR5038570
SRR5038571
SRR5038572
SRR5038573
SRR5038574
SRR5038575
SRR5038576
SRR5038577
SRR5038578
SRR5038579
SRR5038580
SRR5038581
SRR5038582
SRR5038583
SRR5038584
SRR5038585
SRR5038586
SRR5038587
SRR5038588
SRR5038589
SRR5038590
SRR5038591
SRR5038592
SRR5038593
SRR5038594
SRR5038595
SRR5038596
SRR5038597
SRR5038598
SRR5038599
SRR5038600
SRR5038601
SRR5038602
SRR5038603
SRR5038604
SRR5038605
SRR5038606
SRR5038607
SRR5038608
SRR5038609
SRR5038610
SRR5038611
SRR5038612
SRR5038613
SRR5040365
SRR5040368
SRR5040383
SRR5040384
SRR5040385
SRR5040386
SRR5040387
SRR5040388
SRR5040389
SRR5040390
SRR5040391
SRR5040392
SRR5040393
SRR5040394
SRR5040395
SRR5040396
SRR5040397
SRR5040398
SRR5040821
SRR5040822
SRR5040823
SRR5040824
SRR5040825
SRR5040826
SRR5040827
SRR5040828
SRR5040829
SRR5040830
SRR5040831
SRR5040832
SRR5040833
SRR5040834
SRR5040835
SRR5040836
SRR5040837
SRR5040838
SRR5040839
SRR5040840
SRR504179
SRR504180
SRR504181
SRR504182
SRR504183
SRR504184
SRR504185
SRR504186
SRR504187
SRR5044965
SRR5044966
SRR5044977
SRR5044978
SRR5044979
SRR5044980
SRR5044981
SRR5044982
SRR5044983
SRR5044984
SRR5044985
SRR5044986
SRR5044987
SRR5044988
SRR5044989
SRR5044990
SRR5044991
SRR5044992
SRR5044993
SRR5044994
SRR5044995
SRR5044996
SRR5044997
SRR5044998
SRR5044999
SRR5045000
SRR5046917
SRR5046918
SRR5046919
SRR5046920
SRR5046921
SRR5046922
SRR505135
SRR505136
SRR505137
SRR505138
SRR5053679
SRR5053680
SRR5053681
SRR5053682
SRR5053683
SRR5053684
SRR5053685
SRR5053686
SRR5053687
SRR5053688
SRR5053689
SRR5053690
SRR5053691
SRR5053692
SRR5053693
SRR5053694
SRR5053695
SRR5053696
SRR5053697
SRR5053698
SRR5053699
SRR5053700
SRR5053701
SRR5053702
SRR5054264
SRR5054265
SRR5054266
SRR5054270
SRR5054271
SRR5054272
SRR5054273
SRR5054274
SRR505743
SRR505744
SRR505745
SRR505746
SRR5079683
SRR5079684
SRR5079685
SRR5079686
SRR5079687
SRR5079688
SRR5096604
SRR5096605
SRR5096606
SRR5096607
SRR5096608
SRR5096609
SRR5097583
SRR5097584
SRR5097585
SRR5100674
SRR5100675
SRR5100676
SRR5100677
SRR5100678
SRR5100679
SRR5100680
SRR5100681
SRR5100682
SRR5100683
SRR5100684
SRR5100685
SRR5112407
SRR5112408
SRR5112409
SRR5112410
SRR5112411
SRR5112412
SRR5112413
SRR5112414
SRR5112415
SRR5112416
SRR5112417
SRR5112418
SRR5114000
SRR5114002
SRR5114003
SRR5117876
SRR5117877
SRR5117878
SRR5117879
SRR5117880
SRR5117881
SRR5117882
SRR5117883
SRR5117884
SRR5120187
SRR5120188
SRR5120189
SRR5120190
SRR5120191
SRR5120192
SRR5120239
SRR5120240
SRR5120241
SRR5120242
SRR5120243
SRR5120244
SRR5120245
SRR5120246
SRR5120247
SRR5120248
SRR5120249
SRR5120250
SRR5120251
SRR5120252
SRR5120253
SRR5120254
SRR5120255
SRR5120256
SRR5120257
SRR5120258
SRR5120259
SRR5120260
SRR5120261
SRR5120262
SRR5120263
SRR5120264
SRR5120265
SRR5120266
SRR5120267
SRR5120268
SRR5120269
SRR5120270
SRR5120271
SRR5120272
SRR5120273
SRR5120274
SRR5120275
SRR5120276
SRR5120277
SRR5120278
SRR5120279
SRR5120280
SRR5120281
SRR5120282
SRR5120283
SRR5120284
SRR5120285
SRR5120286
SRR5120287
SRR5120288
SRR5120289
SRR5120290
SRR5120291
SRR5120292
SRR5120293
SRR5120294
SRR5120295
SRR5120296
SRR5120297
SRR5120298
SRR5120299
SRR5120300
SRR5120301
SRR5120302
SRR5120303
SRR5120304
SRR5120305
SRR5120306
SRR5120307
SRR5120308
SRR5120309
SRR5120310
SRR5120311
SRR5120312
SRR5120313
SRR5120314
SRR5120315
SRR5120316
SRR5120317
SRR5120318
SRR5120319
SRR5120320
SRR5120321
SRR5120322
SRR5120323
SRR5120324
SRR5120325
SRR5120326
SRR5120327
SRR5120328
SRR5120329
SRR5120330
SRR5120331
SRR5120332
SRR5120333
SRR5120334
SRR5120335
SRR5120336
SRR5120337
SRR5120338
SRR5120339
SRR5120340
SRR5120341
SRR5120342
SRR5120343
SRR5120344
SRR5120345
SRR5120346
SRR5120347
SRR5120348
SRR5120349
SRR5120350
SRR5120351
SRR5120352
SRR5120353
SRR5120354
SRR5120355
SRR5120356
SRR5120357
SRR5120358
SRR5120359
SRR5120360
SRR5120361
SRR5120362
SRR5120363
SRR5120364
SRR5120365
SRR5120366
SRR5120367
SRR5120368
SRR5120369
SRR5120370
SRR5120371
SRR5120372
SRR5120373
SRR5120374
SRR5120375
SRR5120376
SRR5120377
SRR5120378
SRR5120379
SRR5120380
SRR5120381
SRR5120382
SRR5120383
SRR5120384
SRR5120385
SRR5120386
SRR5120387
SRR5120388
SRR5120389
SRR5120390
SRR5120391
SRR5120392
SRR5120393
SRR5120394
SRR5120395
SRR5120396
SRR5120397
SRR5120398
SRR5120399
SRR5120400
SRR5120401
SRR5120402
SRR5120403
SRR5120404
SRR5120405
SRR5120406
SRR5120407
SRR5120408
SRR5120409
SRR5120410
SRR5120411
SRR5120412
SRR5120413
SRR5120414
SRR5120415
SRR5120416
SRR5120417
SRR5120418
SRR5120419
SRR5120420
SRR5120421
SRR5120422
SRR5120423
SRR5120424
SRR5120425
SRR5120426
SRR5120427
SRR5120428
SRR5120429
SRR5120430
SRR5120431
SRR5121169
SRR5121172
SRR5121174
SRR5121176
SRR5121178
SRR5121181
SRR5121268
SRR5121269
SRR5121376
SRR5121377
SRR5121378
SRR5121379
SRR5121380
SRR5121381
SRR5121382
SRR5121383
SRR5121384
SRR5121385
SRR5121386
SRR5121387
SRR5122894
SRR5123614
SRR5123615
SRR5123616
SRR5123617
SRR5123618
SRR5123619
SRR5123620
SRR5123621
SRR5123622
SRR5123623
SRR5123624
SRR5123625
SRR5123626
SRR5123627
SRR5123628
SRR5123629
SRR5123630
SRR5123631
SRR5123632
SRR5123633
SRR5123634
SRR5131987
SRR513592
SRR513593
SRR513594
SRR513595
SRR513596
SRR513597
SRR513729
SRR513730
SRR513731
SRR513732
SRR513741
SRR513742
SRR513743
SRR513744
SRR513745
SRR513746
SRR5140163
SRR5140164
SRR5140165
SRR5140166
SRR5143912
SRR5144801
SRR5144802
SRR5144803
SRR514997
SRR514998
SRR514999
SRR515074
SRR515160
SRR515175
SRR515176
SRR515177
SRR515178
SRR515179
SRR515180
SRR515181
SRR515182
SRR515192
SRR515193
SRR515195
SRR515317
SRR515318
SRR515319
SRR515320
SRR515321
SRR515322
SRR515323
SRR515324
SRR515325
SRR515326
SRR515327
SRR515328
SRR515329
SRR515330
SRR515331
SRR515332
SRR515333
SRR515334
SRR515335
SRR515336
SRR515337
SRR515338
SRR515339
SRR515340
SRR515489
SRR515490
SRR515491
SRR515492
SRR515493
SRR515915
SRR515916
SRR515917
SRR515918
SRR515919
SRR515920
SRR515921
SRR516082
SRR516084
SRR516085
SRR516086
SRR5163660
SRR5163661
SRR5163662
SRR5163663
SRR5164962
SRR5164963
SRR5164964
SRR5164965
SRR5166022
SRR5166023
SRR5166024
SRR5166025
SRR5166026
SRR5166027
SRR5166028
SRR5166029
SRR5166032
SRR5166033
SRR5166034
SRR5166035
SRR5166036
SRR5166037
SRR5166038
SRR5166039
SRR5166040
SRR5166041
SRR5166042
SRR5166043
SRR5166044
SRR5166045
SRR5166046
SRR5166047
SRR5166054
SRR5166055
SRR5166056
SRR5166057
SRR5166058
SRR5166059
SRR5166060
SRR5166061
SRR5167788
SRR5167789
SRR5167790
SRR5167791
SRR5167792
SRR5167793
SRR5167794
SRR5167795
SRR5167796
SRR5167797
SRR5167798
SRR5167799
SRR5167800
SRR5167801
SRR5167802
SRR5167803
SRR5167804
SRR5167805
SRR5167806
SRR5167807
SRR5167808
SRR5167809
SRR5167810
SRR5167811
SRR5167812
SRR5167813
SRR5167814
SRR5167815
SRR5167816
SRR5167817
SRR5167818
SRR5167819
SRR5167820
SRR5167821
SRR5167822
SRR5167823
SRR5167824
SRR5167825
SRR5167826
SRR5167827
SRR5167828
SRR5167829
SRR5167830
SRR5167831
SRR5167832
SRR5167833
SRR5167834
SRR5167835
SRR5167836
SRR5167837
SRR5167838
SRR5167839
SRR5167840
SRR5167841
SRR5167842
SRR5167843
SRR5167844
SRR5167845
SRR5167846
SRR5167847
SRR5167848
SRR5167849
SRR5167850
SRR5167851
SRR5172024
SRR5172025
SRR5172026
SRR5172027
SRR5172028
SRR5172029
SRR5172030
SRR5172031
SRR5172032
SRR5172033
SRR5172034
SRR5172035
SRR5172036
SRR5172037
SRR5172038
SRR5172039
SRR5172040
SRR5172041
SRR5172042
SRR5172043
SRR5172044
SRR5172045
SRR5172046
SRR5172047
SRR5172153
SRR5172154
SRR5172155
SRR5172156
SRR5172157
SRR5172158
SRR5172159
SRR5172160
SRR5172161
SRR5172162
SRR5172163
SRR5172164
SRR5172165
SRR5172166
SRR5172167
SRR5172168
SRR5179541
SRR5179542
SRR5179543
SRR5179544
SRR5179545
SRR5179546
SRR517965
SRR517966
SRR518039
SRR518040
SRR518041
SRR518042
SRR518043
SRR518044
SRR5194769
SRR5194770
SRR5194771
SRR5194772
SRR5194773
SRR5194774
SRR5194996
SRR5194997
SRR5194998
SRR5194999
SRR5195000
SRR5195001
SRR5195002
SRR5195003
SRR5195004
SRR5195005
SRR5195006
SRR5195007
SRR5195552
SRR5195553
SRR5195554
SRR5195555
SRR5195556
SRR5195557
SRR5195558
SRR5195559
SRR5195560
SRR5195561
SRR5195562
SRR5195563
SRR5195564
SRR5195565
SRR5195566
SRR5195567
SRR5195568
SRR5195569
SRR5195574
SRR5195575
SRR5195577
SRR5195578
SRR5195579
SRR5195683
SRR5196116
SRR5196117
SRR5196118
SRR5196119
SRR5196120
SRR5196121
SRR5196122
SRR5196123
SRR5196124
SRR5196125
SRR5196126
SRR5196127
SRR5196725
SRR5196726
SRR5196727
SRR5196728
SRR5196729
SRR5196730
SRR5196731
SRR5196732
SRR5197904
SRR5197905
SRR5197906
SRR5197907
SRR5197908
SRR5197909
SRR5197910
SRR5197911
SRR5197912
SRR5197913
SRR5197914
SRR5197915
SRR5197916
SRR5197917
SRR5197918
SRR5197919
SRR5197920
SRR5197921
SRR5197922
SRR5197923
SRR5197924
SRR5197925
SRR5197926
SRR5197927
SRR5197928
SRR5197929
SRR5197930
SRR5197931
SRR5197932
SRR5197933
SRR5197934
SRR5197935
SRR5197936
SRR5197937
SRR5197938
SRR5197939
SRR5197985
SRR5197986
SRR5197987
SRR5197988
SRR520237
SRR520238
SRR520239
SRR520240
SRR520241
SRR520242
SRR520243
SRR520244
SRR520245
SRR520246
SRR520247
SRR520248
SRR520363
SRR520364
SRR520365
SRR520366
SRR5205598
SRR5205599
SRR5205600
SRR5205601
SRR5205602
SRR5205603
SRR5205604
SRR5205605
SRR5205606
SRR5205607
SRR5205608
SRR5205609
SRR5205610
SRR5205611
SRR5205612
SRR5205613
SRR5205614
SRR5205615
SRR5205616
SRR5205617
SRR5205618
SRR5205619
SRR5205620
SRR5205621
SRR5205622
SRR5205623
SRR5205624
SRR5205625
SRR5205626
SRR5205627
SRR5205628
SRR5205629
SRR5205630
SRR5205631
SRR5205632
SRR5205633
SRR5205634
SRR5205635
SRR5205636
SRR5205637
SRR5205638
SRR5205639
SRR5205640
SRR5205641
SRR5205642
SRR5205643
SRR5205644
SRR5205645
SRR5205646
SRR5205647
SRR5205648
SRR5205649
SRR5205650
SRR5205651
SRR5205652
SRR5205653
SRR5205654
SRR5205655
SRR5205656
SRR5205657
SRR5205658
SRR5205659
SRR5205660
SRR5205661
SRR5205662
SRR5205663
SRR5205664
SRR5205665
SRR5205666
SRR5205667
SRR5205668
SRR5205669
SRR5205670
SRR5205671
SRR5205672
SRR5205673
SRR5205674
SRR5205675
SRR5205676
SRR5205677
SRR5205678
SRR5205679
SRR5205680
SRR5205681
SRR5205682
SRR5205683
SRR5205684
SRR5205685
SRR5205686
SRR5205687
SRR5205688
SRR5205689
SRR5205690
SRR5205691
SRR5205692
SRR5205693
SRR5205694
SRR5205695
SRR5205696
SRR5205697
SRR5205698
SRR5205699
SRR5205700
SRR5205701
SRR5205702
SRR5205703
SRR5205704
SRR5205705
SRR5205706
SRR5205707
SRR5205708
SRR5205709
SRR5205710
SRR5205711
SRR5205712
SRR5205713
SRR5205714
SRR5205715
SRR5205716
SRR5205717
SRR5205718
SRR5205719
SRR5205720
SRR5205721
SRR5205722
SRR5205723
SRR5205724
SRR5205725
SRR5205726
SRR5205727
SRR5205728
SRR5205729
SRR5205730
SRR5205731
SRR5205732
SRR5205733
SRR5205734
SRR5205735
SRR5205736
SRR5205737
SRR5205738
SRR5205739
SRR5205740
SRR5205741
SRR5205742
SRR5205743
SRR5205744
SRR5205745
SRR5205746
SRR5205747
SRR5205748
SRR5205749
SRR5205750
SRR5205751
SRR5205752
SRR5205753
SRR5205754
SRR5205755
SRR5205756
SRR5205757
SRR5205758
SRR5205759
SRR5205760
SRR5205761
SRR5205762
SRR5205763
SRR5205764
SRR5205765
SRR5205766
SRR5205767
SRR5205768
SRR5205769
SRR5205770
SRR5205771
SRR5205772
SRR5205773
SRR5205774
SRR5205775
SRR5205776
SRR5205777
SRR5205778
SRR5205779
SRR5205780
SRR5205781
SRR5205782
SRR5205783
SRR5205784
SRR5205785
SRR5205786
SRR5205787
SRR5205788
SRR5205789
SRR5205790
SRR5205791
SRR5205792
SRR5205793
SRR5205794
SRR5205795
SRR5205796
SRR5205797
SRR5205798
SRR5205799
SRR5205800
SRR5205801
SRR5205802
SRR5205803
SRR5205804
SRR5205805
SRR5205806
SRR5206864
SRR5206865
SRR5206866
SRR5206867
SRR5206868
SRR5206869
SRR5206870
SRR5206871
SRR5206872
SRR5206873
SRR5206874
SRR5206875
SRR5206876
SRR5206877
SRR5206878
SRR5206879
SRR5206880
SRR5206881
SRR5206882
SRR5206883
SRR5206884
SRR5206885
SRR5206886
SRR5206887
SRR5206888
SRR5206889
SRR5206890
SRR5206891
SRR5206892
SRR5206893
SRR5206894
SRR5206895
SRR5206896
SRR5206897
SRR5206898
SRR5206899
SRR5206900
SRR5206901
SRR5206902
SRR5209210
SRR5209211
SRR5209212
SRR5209213
SRR5218406
SRR5219220
SRR5219221
SRR5219222
SRR5219223
SRR5219224
SRR5219225
SRR5219226
SRR5219227
SRR5219228
SRR5219229
SRR5219230
SRR5219231
SRR5219232
SRR5219233
SRR5219234
SRR5219235
SRR5219236
SRR5219237
SRR5219238
SRR5219239
SRR5219240
SRR5219241
SRR5219242
SRR5219243
SRR5219248
SRR5219249
SRR5219250
SRR5219251
SRR5219252
SRR5219253
SRR5220584
SRR5220585
SRR5220586
SRR5220587
SRR5220588
SRR5220589
SRR5220590
SRR5220591
SRR5222796
SRR5222797
SRR5222798
SRR5222799
SRR5222800
SRR5222801
SRR5222802
SRR5222803
SRR5227388
SRR5227389
SRR5227390
SRR5227391
SRR5227392
SRR5227393
SRR5227394
SRR5227395
SRR5227396
SRR5227397
SRR5227398
SRR5227399
SRR5227400
SRR5227401
SRR5227402
SRR5227403
SRR5227404
SRR5227405
SRR5227406
SRR5227407
SRR5227408
SRR5227409
SRR5227410
SRR5227411
SRR5227412
SRR5227413
SRR5227414
SRR5227415
SRR5227416
SRR5227417
SRR5228136
SRR5228137
SRR5228138
SRR5228139
SRR5228140
SRR5228141
SRR5228142
SRR5228143
SRR5228144
SRR5228145
SRR5228146
SRR5228147
SRR5228148
SRR5228149
SRR5228150
SRR5228151
SRR5228152
SRR5228153
SRR5228154
SRR5228155
SRR522916
SRR5229946
SRR5229947
SRR5229948
SRR5229949
SRR5229950
SRR5229951
SRR5229952
SRR5229953
SRR5229954
SRR5229955
SRR5229956
SRR5229957
SRR5229958
SRR5229959
SRR5229960
SRR5229961
SRR5229962
SRR5229963
SRR5229964
SRR5229965
SRR5229966
SRR5229967
SRR5229968
SRR5229969
SRR5230988
SRR5230989
SRR5230990
SRR5230991
SRR5230992
SRR5230993
SRR5230994
SRR5230995
SRR5230996
SRR5230997
SRR5230998
SRR5230999
SRR5231000
SRR5231001
SRR5231002
SRR5231003
SRR5231004
SRR5231005
SRR5231006
SRR5231007
SRR5231008
SRR5231009
SRR5231010
SRR5231011
SRR5231012
SRR5231013
SRR5231014
SRR5231015
SRR5231016
SRR5231017
SRR5233718
SRR5233719
SRR5235485
SRR5235486
SRR5235487
SRR5235488
SRR5235489
SRR5235490
SRR5235491
SRR5235492
SRR5238815
SRR5238816
SRR5238817
SRR5239990
SRR5239991
SRR5239992
SRR5239993
SRR5242373
SRR5242374
SRR5242375
SRR5242376
SRR5242377
SRR5242378
SRR5242379
SRR5242380
SRR5242381
SRR5242382
SRR5242383
SRR5242384
SRR5244313
SRR5244314
SRR5244315
SRR5244316
SRR5244323
SRR5244324
SRR5244325
SRR5244326
SRR5244327
SRR5244328
SRR524728
SRR524729
SRR524730
SRR524731
SRR524732
SRR524733
SRR524734
SRR524735
SRR525101
SRR525102
SRR525103
SRR525104
SRR525105
SRR525106
SRR525107
SRR525108
SRR525109
SRR525110
SRR525111
SRR525112
SRR525113
SRR525114
SRR525115
SRR525116
SRR525117
SRR525118
SRR525119
SRR525120
SRR525121
SRR525122
SRR525123
SRR525124
SRR525125
SRR525126
SRR525127
SRR525128
SRR525129
SRR525130
SRR525131
SRR525132
SRR525133
SRR525134
SRR525135
SRR525136
SRR525137
SRR525138
SRR525139
SRR525140
SRR525141
SRR525142
SRR525143
SRR525144
SRR525145
SRR525146
SRR525147
SRR525148
SRR525149
SRR525150
SRR525151
SRR525152
SRR525153
SRR525154
SRR525155
SRR525156
SRR525157
SRR525158
SRR525159
SRR525160
SRR525161
SRR525162
SRR525163
SRR525164
SRR525165
SRR525166
SRR525168
SRR525170
SRR525217
SRR525218
SRR525219
SRR525220
SRR525221
SRR525222
SRR525223
SRR525224
SRR525225
SRR525226
SRR525227
SRR525228
SRR5258001
SRR5258002
SRR5258003
SRR5258004
SRR5258005
SRR5258006
SRR5258007
SRR5258008
SRR5258009
SRR5258010
SRR5258011
SRR5258012
SRR5258013
SRR5258014
SRR5262948
SRR5262949
SRR5262950
SRR5262951
SRR5262952
SRR5262953
SRR5262954
SRR5262955
SRR5262956
SRR5262957
SRR5262958
SRR5262959
SRR5262960
SRR5262961
SRR5262962
SRR5262963
SRR5262964
SRR5262965
SRR5262966
SRR5262967
SRR5262968
SRR5262969
SRR5262970
SRR5262971
SRR5262972
SRR5262973
SRR5262974
SRR5262975
SRR5262976
SRR5262977
SRR5262978
SRR5262979
SRR5262980
SRR5262981
SRR5262982
SRR5262983
SRR5262984
SRR5262985
SRR5262986
SRR5262987
SRR5262988
SRR5262989
SRR5262990
SRR5262991
SRR5262992
SRR5262993
SRR5262994
SRR5262995
SRR5262996
SRR5262997
SRR5262998
SRR5262999
SRR5263000
SRR5263001
SRR5263002
SRR5263003
SRR5263004
SRR5263005
SRR5263006
SRR5263007
SRR5263008
SRR5263009
SRR5263010
SRR5263011
SRR5263012
SRR5263013
SRR5263014
SRR5263015
SRR5263016
SRR5263017
SRR5263018
SRR5263019
SRR5263020
SRR5263021
SRR5263022
SRR5263023
SRR5263024
SRR5263025
SRR5263026
SRR5263027
SRR5263028
SRR5263029
SRR5263030
SRR5263031
SRR5263032
SRR5263033
SRR5263034
SRR5263035
SRR5263036
SRR5263037
SRR5263038
SRR5263039
SRR5263040
SRR5263041
SRR5263042
SRR5263043
SRR5263044
SRR5263045
SRR5263046
SRR5263047
SRR5263048
SRR5263049
SRR5263050
SRR5263051
SRR5263052
SRR5263053
SRR5263054
SRR5263055
SRR5263056
SRR5263057
SRR5263058
SRR5263059
SRR5263060
SRR5263061
SRR5263062
SRR5263063
SRR5263064
SRR5263065
SRR5263066
SRR5263067
SRR5263068
SRR5263069
SRR5263070
SRR5263071
SRR5263072
SRR5263073
SRR5263074
SRR5263075
SRR5263076
SRR5263077
SRR5263078
SRR5263079
SRR5263080
SRR5263081
SRR5263082
SRR5263083
SRR5263084
SRR5263085
SRR5263086
SRR5263087
SRR5263088
SRR5263089
SRR5263090
SRR5263091
SRR5263092
SRR5263093
SRR5263094
SRR5263095
SRR5263096
SRR5263097
SRR5263098
SRR5263099
SRR5263100
SRR5263101
SRR5263102
SRR5263103
SRR5263104
SRR5263105
SRR5263106
SRR5263107
SRR5263108
SRR5263109
SRR5263110
SRR5263111
SRR5263112
SRR5263113
SRR5263114
SRR5263115
SRR5263116
SRR5263117
SRR5263118
SRR5263119
SRR5263120
SRR5263121
SRR5263122
SRR5263123
SRR5263124
SRR5263125
SRR5263126
SRR5263127
SRR5263128
SRR5263129
SRR5263130
SRR5263131
SRR5263132
SRR5263133
SRR5263134
SRR5263135
SRR5263136
SRR5263137
SRR5263138
SRR5263139
SRR5263140
SRR5263141
SRR5263142
SRR5263143
SRR5263144
SRR5263145
SRR5263146
SRR5263147
SRR5263148
SRR5263149
SRR5263150
SRR5263151
SRR5263152
SRR5263153
SRR5263154
SRR5263155
SRR5263156
SRR5263157
SRR5263158
SRR5263159
SRR5263160
SRR5263161
SRR5263162
SRR5263163
SRR5263164
SRR5263165
SRR5263166
SRR5263167
SRR5263168
SRR5263169
SRR5263170
SRR5263171
SRR5263172
SRR5263173
SRR5263174
SRR5263175
SRR5263176
SRR5263177
SRR5263178
SRR5263179
SRR5263180
SRR5263181
SRR5263182
SRR5263183
SRR5263184
SRR5263185
SRR5263186
SRR5263187
SRR5263188
SRR5263189
SRR5263190
SRR5263191
SRR5263192
SRR5263193
SRR5263194
SRR5263195
SRR5263196
SRR5263197
SRR5263198
SRR5263199
SRR5263200
SRR5263201
SRR5263202
SRR5263203
SRR5263204
SRR5263205
SRR5263206
SRR5263207
SRR5263208
SRR5263209
SRR5263210
SRR5263211
SRR5263212
SRR5263213
SRR5263214
SRR5263215
SRR5263216
SRR5263217
SRR5263218
SRR5263219
SRR5263220
SRR5263221
SRR5263222
SRR5263223
SRR5263224
SRR5263225
SRR5263226
SRR5263227
SRR5263228
SRR5263229
SRR5263230
SRR5263231
SRR5263232
SRR5263233
SRR5263234
SRR5263235
SRR5264214
SRR5264215
SRR5264216
SRR5264217
SRR5264218
SRR5264219
SRR5264220
SRR5264221
SRR5264222
SRR5264223
SRR5264224
SRR5264225
SRR5264226
SRR5264227
SRR5264228
SRR5264229
SRR5264230
SRR5264231
SRR5264232
SRR5264233
SRR5264234
SRR5264235
SRR5264236
SRR5264237
SRR5264238
SRR5264239
SRR5264240
SRR5264241
SRR5264242
SRR5264243
SRR5264244
SRR5264245
SRR5264246
SRR5264247
SRR5264248
SRR5264249
SRR5264250
SRR5264251
SRR5264252
SRR5264253
SRR5264254
SRR5264255
SRR5264256
SRR5264257
SRR5264258
SRR5264259
SRR5264260
SRR5264261
SRR527164
SRR527165
SRR527166
SRR527167
SRR527175
SRR5278244
SRR5278245
SRR5278246
SRR5278247
SRR5278248
SRR5278249
SRR5278250
SRR5278251
SRR5278252
SRR5285467
SRR5285468
SRR5285469
SRR5285470
SRR5285471
SRR5285472
SRR5285473
SRR5285474
SRR5285475
SRR5285476
SRR5285477
SRR5285478
SRR5285479
SRR5285480
SRR5285481
SRR5285482
SRR5285483
SRR5285484
SRR5285485
SRR5285486
SRR5285487
SRR5285488
SRR5285489
SRR5285490
SRR5285491
SRR5285492
SRR5285493
SRR5285494
SRR5285495
SRR5285496
SRR5285497
SRR5285498
SRR5285499
SRR5285500
SRR5285501
SRR5285502
SRR5285503
SRR5285504
SRR5285505
SRR5285506
SRR5285507
SRR5285508
SRR5285509
SRR5285510
SRR5285511
SRR5285512
SRR5285513
SRR5285514
SRR5285515
SRR5285516
SRR5285517
SRR5285518
SRR5285519
SRR5285520
SRR5285521
SRR5285522
SRR5285523
SRR5285524
SRR5285525
SRR5285526
SRR5285527
SRR5285528
SRR5285529
SRR5285530
SRR5285531
SRR5285532
SRR5285533
SRR5285534
SRR5285535
SRR5285536
SRR5285537
SRR5285538
SRR5285539
SRR5285540
SRR5285541
SRR5285542
SRR5285543
SRR5285544
SRR5285545
SRR5285546
SRR5285547
SRR5285548
SRR5285549
SRR528555
SRR5285550
SRR5285551
SRR5285552
SRR5285553
SRR5285554
SRR5285555
SRR5285556
SRR5285557
SRR5285558
SRR5285559
SRR528556
SRR5285560
SRR5285561
SRR5285562
SRR5285563
SRR5285564
SRR5285565
SRR5285566
SRR5285567
SRR5285568
SRR5285569
SRR5285570
SRR5285571
SRR5285572
SRR5285573
SRR5285574
SRR5285575
SRR5285576
SRR5285577
SRR5285578
SRR5285579
SRR5285580
SRR5285581
SRR5285582
SRR5285583
SRR5285584
SRR5285585
SRR5285586
SRR5285587
SRR5285588
SRR5285589
SRR5285590
SRR5285591
SRR5285592
SRR5285593
SRR5285594
SRR5285595
SRR5285596
SRR5285597
SRR5285598
SRR5285599
SRR5285600
SRR5285601
SRR5285602
SRR5285603
SRR5285604
SRR5285605
SRR5285606
SRR5285607
SRR5285608
SRR5285609
SRR5285610
SRR5285611
SRR5285612
SRR5285613
SRR5285614
SRR5285615
SRR5285616
SRR5285617
SRR5285618
SRR5285619
SRR5285620
SRR5285621
SRR5285622
SRR5285623
SRR5285624
SRR5285625
SRR5285626
SRR5285627
SRR5285628
SRR5285629
SRR5285630
SRR5285631
SRR5285632
SRR5285633
SRR5285634
SRR5285635
SRR5285636
SRR5285637
SRR5285638
SRR5285639
SRR5285640
SRR5285641
SRR5285642
SRR5285643
SRR5285644
SRR5285645
SRR5285646
SRR5285647
SRR5285648
SRR5285649
SRR5285650
SRR5285651
SRR5285652
SRR5285653
SRR5285654
SRR5285655
SRR5285656
SRR5285657
SRR5285658
SRR5285659
SRR5285660
SRR5285661
SRR5285662
SRR5285663
SRR5285664
SRR5285665
SRR5285666
SRR5285667
SRR5285668
SRR5285669
SRR5285670
SRR5285671
SRR5285672
SRR5285673
SRR5285674
SRR5285675
SRR5285676
SRR5285677
SRR5285678
SRR5285679
SRR5285680
SRR5285681
SRR5285682
SRR5285683
SRR5285684
SRR5285685
SRR5285686
SRR5285687
SRR5285688
SRR5285689
SRR5285690
SRR5285691
SRR5285692
SRR5285693
SRR5285694
SRR5285695
SRR5285696
SRR5285697
SRR5285698
SRR5285699
SRR5285700
SRR5285701
SRR5285702
SRR5285703
SRR5285704
SRR5285705
SRR5285706
SRR5285707
SRR5285708
SRR5285709
SRR5285710
SRR5285711
SRR5285712
SRR5285713
SRR5285714
SRR5285715
SRR5285716
SRR5285717
SRR5285718
SRR5285719
SRR5285720
SRR5285721
SRR5285722
SRR5285723
SRR5285724
SRR5285725
SRR5285726
SRR5285727
SRR5285728
SRR5285729
SRR5285730
SRR5285731
SRR5285732
SRR5285733
SRR5285734
SRR5285735
SRR5285736
SRR5285737
SRR5285738
SRR5285739
SRR5285740
SRR5285741
SRR5285742
SRR5285743
SRR5285744
SRR5285745
SRR5285746
SRR5285747
SRR5285748
SRR5285749
SRR5285750
SRR5285751
SRR5285752
SRR5285753
SRR5285754
SRR5285755
SRR5285756
SRR5285757
SRR5285758
SRR5285759
SRR5285760
SRR5285761
SRR5285762
SRR5285763
SRR5285764
SRR5285765
SRR5285766
SRR5285767
SRR5285768
SRR5285769
SRR5285770
SRR5285771
SRR5285772
SRR5285773
SRR5285774
SRR5285775
SRR5285776
SRR5285777
SRR5285778
SRR5285779
SRR5285780
SRR5285781
SRR5285782
SRR5285783
SRR5285784
SRR5285785
SRR5285786
SRR5285787
SRR5285788
SRR5285789
SRR5285790
SRR5285791
SRR5285792
SRR5285793
SRR5285794
SRR5285795
SRR5285796
SRR5285797
SRR5285798
SRR5285799
SRR5285800
SRR5285801
SRR5285802
SRR5285803
SRR5285804
SRR5285805
SRR5285806
SRR5285807
SRR5285808
SRR5285809
SRR5285810
SRR5285811
SRR5285812
SRR5285813
SRR5285814
SRR5285815
SRR5285816
SRR5285817
SRR5285818
SRR5285819
SRR5285820
SRR5285821
SRR5285822
SRR5285823
SRR5285824
SRR5285825
SRR5285826
SRR5285827
SRR5285828
SRR5285829
SRR5285830
SRR5285831
SRR5285832
SRR5285833
SRR5285834
SRR5285835
SRR5285836
SRR5285837
SRR5285838
SRR5285839
SRR5285840
SRR5285841
SRR5285842
SRR5285843
SRR5285844
SRR5285845
SRR5285846
SRR5285847
SRR5285848
SRR5285849
SRR5285850
SRR5285851
SRR5285852
SRR5285853
SRR5285854
SRR5285855
SRR5285856
SRR5285857
SRR5285858
SRR5285859
SRR5285860
SRR5285861
SRR5285862
SRR5285863
SRR5285864
SRR5285865
SRR5285866
SRR5285867
SRR5285868
SRR5285869
SRR5285870
SRR5285871
SRR5285872
SRR5285873
SRR5285874
SRR5285875
SRR5285876
SRR5285877
SRR5285878
SRR5285879
SRR5285880
SRR5285881
SRR5285882
SRR5285883
SRR5285884
SRR5285885
SRR5285886
SRR5285887
SRR5285888
SRR5285889
SRR5285890
SRR5285891
SRR5285892
SRR5285893
SRR5285894
SRR5285895
SRR5285896
SRR5285897
SRR5285898
SRR5285899
SRR5285900
SRR5285901
SRR5285902
SRR5285903
SRR5285904
SRR5285905
SRR5285906
SRR5285907
SRR5285908
SRR5285909
SRR5285910
SRR5285911
SRR5285912
SRR5285913
SRR5285914
SRR5285915
SRR5285916
SRR5285917
SRR5285918
SRR5285919
SRR5285920
SRR5285921
SRR5285922
SRR5285923
SRR5285924
SRR5285925
SRR5285926
SRR5285927
SRR5285928
SRR5285929
SRR5285930
SRR5285931
SRR5285932
SRR5285933
SRR5285934
SRR5285935
SRR5285936
SRR5285937
SRR5285938
SRR5285939
SRR5285940
SRR5285941
SRR5285942
SRR5285943
SRR5285944
SRR5285945
SRR5285946
SRR5285947
SRR5285948
SRR5285949
SRR5285950
SRR5285951
SRR5285952
SRR5285953
SRR5285954
SRR5285955
SRR5285956
SRR5285957
SRR5285958
SRR5285959
SRR5285960
SRR5285961
SRR5285962
SRR5285963
SRR5285964
SRR5285965
SRR5285966
SRR5285967
SRR5285968
SRR5285969
SRR5285970
SRR5285971
SRR5285972
SRR5285973
SRR5285974
SRR5285975
SRR5285976
SRR5285977
SRR5285978
SRR5285979
SRR5285980
SRR5285981
SRR5285982
SRR5285983
SRR5285984
SRR5285985
SRR5285986
SRR5285987
SRR5285988
SRR5285989
SRR5285990
SRR5285991
SRR5285992
SRR5285993
SRR5285994
SRR5285995
SRR5285996
SRR5285997
SRR5285998
SRR5285999
SRR5286000
SRR5286001
SRR5286002
SRR5286003
SRR5286004
SRR5286005
SRR5286006
SRR5286007
SRR5286008
SRR5286009
SRR5286010
SRR5286011
SRR5286012
SRR5286013
SRR5286014
SRR5286015
SRR5286016
SRR5286017
SRR5286018
SRR5286019
SRR5286020
SRR5286021
SRR5286022
SRR5286023
SRR5286024
SRR5286025
SRR5286026
SRR5286027
SRR5286028
SRR5286029
SRR5286030
SRR5286031
SRR5286032
SRR5286033
SRR5286034
SRR5286035
SRR5286036
SRR5286037
SRR5286038
SRR5286039
SRR5286040
SRR5286041
SRR5286042
SRR5286043
SRR5286044
SRR5286045
SRR5286046
SRR5286047
SRR5286048
SRR5286049
SRR5286050
SRR5286051
SRR5286052
SRR5286053
SRR5286054
SRR5286055
SRR5286056
SRR5286057
SRR5286058
SRR5286059
SRR5286060
SRR5286061
SRR5286062
SRR5286063
SRR5286064
SRR5286065
SRR5286066
SRR5286067
SRR5286068
SRR5286069
SRR5286070
SRR5286071
SRR5286072
SRR5286073
SRR5286074
SRR5286075
SRR5286076
SRR5286077
SRR5286078
SRR5286079
SRR5286080
SRR5286081
SRR5286082
SRR5286083
SRR5286084
SRR5286085
SRR5286086
SRR5286087
SRR5286088
SRR5286089
SRR5286090
SRR5286091
SRR5286092
SRR5286093
SRR5286094
SRR5286095
SRR5286096
SRR5286097
SRR5286098
SRR5286099
SRR5286100
SRR5286101
SRR5286102
SRR5286103
SRR5286104
SRR5286105
SRR5286106
SRR5295840
SRR5295841
SRR5295842
SRR5295843
SRR5295844
SRR5295845
SRR5304246
SRR5304247
SRR5304248
SRR5304249
SRR5304250
SRR5304251
SRR5304252
SRR5304253
SRR5304254
SRR5304255
SRR5304256
SRR5304257
SRR5304258
SRR5304259
SRR5304260
SRR5304261
SRR5304262
SRR5304263
SRR5304264
SRR5304265
SRR5304266
SRR5304267
SRR5304268
SRR5304269
SRR5304270
SRR5304271
SRR5304272
SRR5304273
SRR5304274
SRR5304275
SRR5304276
SRR5304277
SRR5304278
SRR5304279
SRR5304280
SRR5304281
SRR5304282
SRR5304283
SRR5304284
SRR5304285
SRR5311492
SRR5311493
SRR5311494
SRR5311495
SRR5311496
SRR5311497
SRR5311498
SRR5311499
SRR5311500
SRR5311501
SRR5311502
SRR5311503
SRR5311504
SRR5311505
SRR5311506
SRR5311507
SRR5313798
SRR5313799
SRR5313800
SRR5313801
SRR5313802
SRR5313803
SRR5313804
SRR5313805
SRR5313806
SRR5313807
SRR5313808
SRR5313809
SRR5313810
SRR5313811
SRR5313812
SRR5313813
SRR5329381
SRR5329382
SRR5329383
SRR5329387
SRR5329388
SRR5329389
SRR5330560
SRR5330561
SRR5330562
SRR5330563
SRR5330564
SRR5330565
SRR5330566
SRR5330567
SRR5330568
SRR5330569
SRR5330570
SRR5330571
SRR5330572
SRR5330573
SRR5330574
SRR5330575
SRR5330576
SRR5330577
SRR5330578
SRR5330579
SRR5330580
SRR5330581
SRR5330582
SRR5330583
SRR5330584
SRR5330585
SRR5330586
SRR5330587
SRR5330588
SRR5330589
SRR5330590
SRR5330591
SRR5330592
SRR5330593
SRR5330594
SRR5330595
SRR5330596
SRR5330597
SRR5330598
SRR5330599
SRR5330600
SRR5330601
SRR5330602
SRR5330603
SRR5330604
SRR5330605
SRR5330606
SRR5330607
SRR5330608
SRR5330609
SRR5330610
SRR5330611
SRR5330612
SRR5330613
SRR5330614
SRR5330615
SRR5330616
SRR5330617
SRR5330618
SRR5330619
SRR5330620
SRR5330621
SRR5330622
SRR5330623
SRR5330624
SRR5330625
SRR5330626
SRR5330627
SRR5330628
SRR5330629
SRR5330630
SRR5330631
SRR5330632
SRR5330633
SRR5330634
SRR5330635
SRR5344018
SRR5344019
SRR5344020
SRR5344021
SRR5344022
SRR5344023
SRR5344024
SRR5344025
SRR5344026
SRR5344027
SRR5344028
SRR5344029
SRR5344030
SRR5344031
SRR5344032
SRR5344033
SRR5344034
SRR5344035
SRR5344036
SRR5344037
SRR5344666
SRR5344667
SRR5344668
SRR5344669
SRR5344670
SRR5344671
SRR5346189
SRR5346190
SRR5346191
SRR5346192
SRR5346193
SRR5346194
SRR5346195
SRR5346196
SRR5346197
SRR5346198
SRR5346199
SRR5346200
SRR5349451
SRR5360773
SRR5360774
SRR5360775
SRR5360776
SRR5360777
SRR5360778
SRR5360779
SRR5360780
SRR5360781
SRR5360782
SRR5360783
SRR5360784
SRR5360785
SRR5360786
SRR5360787
SRR5360788
SRR5360789
SRR5360790
SRR5360791
SRR5360792
SRR5360793
SRR5360794
SRR5360795
SRR5360796
SRR5360797
SRR5360798
SRR5360799
SRR5360800
SRR5360801
SRR5360802
SRR5360803
SRR5360804
SRR5360805
SRR5360806
SRR5360807
SRR5360808
SRR5360809
SRR5360810
SRR5360811
SRR5360812
SRR5360813
SRR5360814
SRR5360815
SRR5360816
SRR5360817
SRR5360818
SRR5360819
SRR5360820
SRR5360821
SRR5360822
SRR5360823
SRR5360824
SRR5360825
SRR5360826
SRR5360827
SRR5360828
SRR5360829
SRR5360830
SRR5360831
SRR5360832
SRR5360833
SRR5360834
SRR5360835
SRR5360836
SRR5360837
SRR5360838
SRR5360839
SRR5360840
SRR5360841
SRR5360842
SRR5360843
SRR5360844
SRR5360845
SRR5360846
SRR5360847
SRR5360848
SRR5360849
SRR5360850
SRR5360851
SRR5360852
SRR5360853
SRR5360854
SRR5360855
SRR5360856
SRR5360857
SRR5360858
SRR5360859
SRR5360860
SRR5360861
SRR5360862
SRR5360863
SRR5360864
SRR5360865
SRR5360866
SRR5360867
SRR5360868
SRR5360869
SRR5360870
SRR5360871
SRR5360872
SRR5360873
SRR5360874
SRR5360875
SRR5363192
SRR5363193
SRR5363194
SRR5363195
SRR5363196
SRR5363197
SRR5363198
SRR5363199
SRR5363200
SRR5363201
SRR5363202
SRR5363203
SRR5363204
SRR5363205
SRR5363206
SRR5363207
SRR5363208
SRR5363209
SRR5363210
SRR5363211
SRR5363212
SRR5363213
SRR5363214
SRR5363215
SRR5363474
SRR5363475
SRR5363476
SRR5363477
SRR5363478
SRR5363479
SRR5367608
SRR5367609
SRR5367610
SRR5367611
SRR5367612
SRR5367613
SRR5367614
SRR5367615
SRR5367616
SRR5367617
SRR5367618
SRR5367619
SRR5367620
SRR5367621
SRR5367622
SRR5367623
SRR5367624
SRR5367625
SRR5367626
SRR5367627
SRR5367628
SRR5367629
SRR5367630
SRR5367631
SRR5367632
SRR5367633
SRR5367634
SRR5367635
SRR5367636
SRR5367637
SRR5367638
SRR5367639
SRR5367640
SRR5367641
SRR5367642
SRR5367643
SRR5367644
SRR5367645
SRR5367646
SRR5367647
SRR5367648
SRR5367649
SRR5367650
SRR5367651
SRR5367652
SRR5367653
SRR5367654
SRR5367655
SRR5367656
SRR5367657
SRR5367658
SRR5367659
SRR5367660
SRR5367661
SRR5367662
SRR5367663
SRR536975
SRR536976
SRR5378389
SRR5378406
SRR5378407
SRR5378408
SRR5378409
SRR5378410
SRR5378411
SRR5378412
SRR5378413
SRR5378414
SRR5378415
SRR5378416
SRR5378417
SRR5378418
SRR5378419
SRR5378420
SRR5378421
SRR5378422
SRR5378423
SRR5378424
SRR5378425
SRR5378426
SRR5378427
SRR5378428
SRR5388468
SRR5388469
SRR5388470
SRR5388471
SRR5388472
SRR5388473
SRR5388646
SRR5388647
SRR5388648
SRR5388649
SRR5388650
SRR5388651
SRR5388652
SRR5388653
SRR5388654
SRR5388655
SRR5388656
SRR5388657
SRR5398150
SRR5398151
SRR5406997
SRR5406998
SRR5406999
SRR5407000
SRR5407001
SRR5407002
SRR5407841
SRR5407842
SRR5407843
SRR5407844
SRR5410352
SRR5410353
SRR5410354
SRR5410355
SRR5410356
SRR5410357
SRR5410358
SRR5410359
SRR5410360
SRR5410361
SRR5410362
SRR5410363
SRR5413191
SRR5413192
SRR5413193
SRR5413194
SRR5418518
SRR5418519
SRR5418520
SRR5418521
SRR5418522
SRR5418523
SRR5418524
SRR5418525
SRR5418526
SRR5418527
SRR5418528
SRR5418529
SRR5418530
SRR5418531
SRR5418532
SRR5418533
SRR5418534
SRR5418535
SRR5418536
SRR5418537
SRR5418538
SRR5418539
SRR5418540
SRR5418541
SRR5418542
SRR5418543
SRR5418544
SRR5418545
SRR5418546
SRR5418547
SRR5418548
SRR5418549
SRR5418550
SRR5418551
SRR5418552
SRR5418553
SRR5418554
SRR5418555
SRR5418556
SRR5418557
SRR5418558
SRR5418559
SRR5418560
SRR5418561
SRR5418562
SRR5418563
SRR5418564
SRR5418565
SRR5418566
SRR5418567
SRR5418568
SRR5418569
SRR5418570
SRR5418571
SRR5418572
SRR5418573
SRR5418574
SRR5418575
SRR5418576
SRR5418577
SRR5418578
SRR5418579
SRR5418580
SRR5418581
SRR5418582
SRR5418583
SRR5418584
SRR5418585
SRR5418586
SRR5418587
SRR5418588
SRR5418589
SRR5418590
SRR5418591
SRR5418592
SRR5418593
SRR5418594
SRR5418595
SRR5418596
SRR5418597
SRR5418598
SRR5418599
SRR5418600
SRR5418601
SRR5418602
SRR5418603
SRR5418604
SRR5418605
SRR5418606
SRR5418607
SRR5418608
SRR5418609
SRR5418610
SRR5418611
SRR5418612
SRR5418613
SRR5418614
SRR5418615
SRR5418616
SRR5418617
SRR5418618
SRR5418619
SRR5418620
SRR5418621
SRR5418622
SRR5418623
SRR5418624
SRR5418625
SRR5418626
SRR5418627
SRR5418628
SRR5418629
SRR5418630
SRR5418631
SRR5418632
SRR5418633
SRR5418634
SRR5418635
SRR5418636
SRR5418637
SRR5418638
SRR5418639
SRR5418640
SRR5418641
SRR5418642
SRR5418643
SRR5418644
SRR5418645
SRR5418646
SRR5418647
SRR5418648
SRR5418649
SRR5418650
SRR5418651
SRR5418652
SRR5418653
SRR5418654
SRR5418655
SRR5418656
SRR5418657
SRR5418658
SRR5418659
SRR5418660
SRR5418661
SRR5418662
SRR5418663
SRR5418664
SRR5418665
SRR5418666
SRR5418667
SRR5418668
SRR5418669
SRR5418670
SRR5418671
SRR5418672
SRR5418673
SRR5418674
SRR5418675
SRR5418676
SRR5418677
SRR5418678
SRR5418679
SRR5418680
SRR5418681
SRR5418682
SRR5418683
SRR5418684
SRR5418685
SRR5418686
SRR5418687
SRR5418688
SRR5418689
SRR5418690
SRR5418691
SRR5418692
SRR5418693
SRR5418694
SRR5418695
SRR5418696
SRR5418697
SRR5418698
SRR5418699
SRR5418700
SRR5418701
SRR5418702
SRR5418703
SRR5418704
SRR5418705
SRR5418706
SRR5418707
SRR5418708
SRR5418709
SRR5420075
SRR5420076
SRR5420077
SRR5420078
SRR5420079
SRR5420080
SRR5420083
SRR5420084
SRR5420085
SRR5420086
SRR5420087
SRR5420088
SRR5420175
SRR5420585
SRR5428138
SRR5440784
SRR5440785
SRR5440786
SRR5440787
SRR5440788
SRR5440789
SRR5440790
SRR5440791
SRR5440792
SRR5440793
SRR5440794
SRR5440795
SRR5440796
SRR5440797
SRR5440798
SRR5440799
SRR5440800
SRR5440801
SRR5440802
SRR5440803
SRR5440804
SRR5440805
SRR5440806
SRR5440807
SRR5440808
SRR5440809
SRR5440810
SRR5440811
SRR5440812
SRR5440813
SRR5440814
SRR5440815
SRR5440816
SRR5440817
SRR5440818
SRR5440819
SRR5440820
SRR5440821
SRR5440822
SRR5440823
SRR5440824
SRR5440825
SRR5440826
SRR5440827
SRR5440828
SRR5440829
SRR5440830
SRR5440831
SRR5440832
SRR5440833
SRR5440834
SRR5440835
SRR5440836
SRR5440837
SRR5440838
SRR5440839
SRR5440840
SRR5440841
SRR5440842
SRR5440843
SRR5440844
SRR5440845
SRR5440846
SRR5440847
SRR5440848
SRR5440849
SRR5440850
SRR5440851
SRR5440852
SRR5440853
SRR5440854
SRR5440855
SRR5440856
SRR5440857
SRR5440858
SRR5440859
SRR5440860
SRR5440861
SRR5440862
SRR5440863
SRR5440864
SRR5440865
SRR5440866
SRR5440867
SRR5440868
SRR5440869
SRR5440870
SRR5440871
SRR5440872
SRR5440873
SRR5440874
SRR5440875
SRR5440876
SRR5440877
SRR5440878
SRR5440879
SRR5440880
SRR5440881
SRR5440882
SRR5440883
SRR5440884
SRR5440885
SRR5440886
SRR5440887
SRR5440888
SRR5440889
SRR5440890
SRR5440891
SRR5440892
SRR5440893
SRR5440894
SRR5440895
SRR5440896
SRR5440897
SRR5444354
SRR5444355
SRR5444356
SRR5444357
SRR5444358
SRR5444359
SRR5444360
SRR5444361
SRR5444362
SRR5444363
SRR5444364
SRR5444365
SRR5444366
SRR5444367
SRR5444368
SRR5444369
SRR5444370
SRR5444371
SRR5444372
SRR5444373
SRR5444374
SRR5444375
SRR5444376
SRR5444377
SRR5444378
SRR5444379
SRR5444380
SRR5444381
SRR5444382
SRR5444383
SRR5444384
SRR5444385
SRR5444386
SRR5444387
SRR5444388
SRR5444389
SRR5444390
SRR5444391
SRR5444392
SRR5444393
SRR5444394
SRR5444395
SRR5444396
SRR5444397
SRR5444398
SRR5444399
SRR5444400
SRR5444401
SRR5444402
SRR5444403
SRR5444404
SRR5444405
SRR5444406
SRR5444407
SRR5444408
SRR5444409
SRR5444410
SRR5444411
SRR5444412
SRR5444413
SRR5444414
SRR5444415
SRR5444416
SRR5444417
SRR5444418
SRR5444419
SRR5444420
SRR5444421
SRR5444422
SRR5444423
SRR5444424
SRR5444425
SRR5444426
SRR5444427
SRR5444428
SRR5444429
SRR5444430
SRR5444431
SRR5444432
SRR5444433
SRR5444434
SRR5444435
SRR5444436
SRR5444437
SRR5444438
SRR5444439
SRR5444440
SRR5444441
SRR5444442
SRR5444443
SRR5444444
SRR5444445
SRR5444446
SRR5444447
SRR5444448
SRR5444449
SRR5444450
SRR5444451
SRR5444452
SRR5444453
SRR5444454
SRR5444455
SRR5444456
SRR5444457
SRR5444458
SRR5444459
SRR5444460
SRR5444461
SRR5444462
SRR5444463
SRR5444464
SRR5444465
SRR5444466
SRR5444467
SRR5444468
SRR5444469
SRR5444470
SRR5444471
SRR5444472
SRR5444473
SRR5444474
SRR5444475
SRR5444476
SRR5444477
SRR5444478
SRR5444479
SRR5444480
SRR5444481
SRR5446746
SRR5448374
SRR5448375
SRR5448376
SRR5448377
SRR5448378
SRR5448379
SRR5448380
SRR5448381
SRR544880
SRR544881
SRR5450776
SRR5450777
SRR5450778
SRR5450782
SRR5450783
SRR5450784
SRR5450788
SRR5450789
SRR5450790
SRR5450791
SRR5450792
SRR5450793
SRR5450794
SRR5450795
SRR5450796
SRR545203
SRR545204
SRR545205
SRR545206
SRR545207
SRR545208
SRR545209
SRR545210
SRR545211
SRR545212
SRR545213
SRR545214
SRR545215
SRR545216
SRR545217
SRR545218
SRR545219
SRR545220
SRR5452964
SRR5452965
SRR5452966
SRR5452967
SRR5452969
SRR5452970
SRR5452971
SRR5452972
SRR5452973
SRR5452974
SRR5452975
SRR5452976
SRR5452977
SRR5452978
SRR5452979
SRR5452980
SRR5452981
SRR5452982
SRR5452983
SRR5452984
SRR545939
SRR545948
SRR545949
SRR545950
SRR545952
SRR545953
SRR545954
SRR546141
SRR546142
SRR546143
SRR546147
SRR546148
SRR546149
SRR546150
SRR546151
SRR546152
SRR546153
SRR546154
SRR5462335
SRR5462336
SRR5462337
SRR5462338
SRR5462339
SRR5462340
SRR5462341
SRR5462342
SRR5464540
SRR5464541
SRR5464542
SRR5464543
SRR5464544
SRR5464545
SRR5467172
SRR5467173
SRR5467174
SRR5467175
SRR5467176
SRR5467177
SRR5467178
SRR5467179
SRR5467180
SRR5467181
SRR5467182
SRR5467183
SRR5467184
SRR5467185
SRR5467186
SRR5467187
SRR5467188
SRR5467189
SRR5467190
SRR5467191
SRR5467192
SRR5467193
SRR5467194
SRR5467195
SRR5467196
SRR5467197
SRR5467198
SRR5467199
SRR5467200
SRR5467201
SRR5467202
SRR5467203
SRR5467204
SRR5467205
SRR5467206
SRR5467207
SRR5467208
SRR5467209
SRR5467210
SRR5467211
SRR5467212
SRR5467213
SRR5467214
SRR5467215
SRR5467216
SRR5467217
SRR5467218
SRR5467219
SRR5467220
SRR5467221
SRR5467222
SRR5467223
SRR5467224
SRR5467225
SRR5467226
SRR5467227
SRR5467228
SRR5467229
SRR5467230
SRR5467231
SRR5469573
SRR5469574
SRR5469575
SRR5469576
SRR5469577
SRR5469578
SRR5469579
SRR5469580
SRR5469581
SRR5469582
SRR5469583
SRR5469584
SRR5469585
SRR5469586
SRR5469587
SRR5469588
SRR5469589
SRR5469590
SRR5469591
SRR5469592
SRR5469593
SRR5469594
SRR5469595
SRR5469596
SRR547531
SRR547532
SRR547533
SRR5478559
SRR5478900
SRR5478901
SRR5478902
SRR5478903
SRR5478904
SRR5478905
SRR5478906
SRR5478907
SRR5478908
SRR5478909
SRR5478910
SRR5478911
SRR5478912
SRR5478913
SRR5478914
SRR5478915
SRR5478916
SRR5478917
SRR5478918
SRR5478919
SRR5478920
SRR5478921
SRR5478922
SRR5478923
SRR5478924
SRR5478925
SRR5478926
SRR5478927
SRR5478928
SRR5478929
SRR5478930
SRR5478931
SRR5478932
SRR5478933
SRR5478934
SRR5478935
SRR5478936
SRR5478937
SRR5478938
SRR5478939
SRR5478940
SRR5478941
SRR5478942
SRR5478943
SRR5478944
SRR5478945
SRR5478946
SRR5478947
SRR5479136
SRR5479137
SRR5480328
SRR5480329
SRR5480330
SRR5480740
SRR5480741
SRR5480742
SRR5480743
SRR5480744
SRR5480745
SRR5480746
SRR5480747
SRR5481934
SRR5481935
SRR5481936
SRR5481937
SRR548277
SRR548278
SRR5483618
SRR5483619
SRR5483620
SRR5483621
SRR5483622
SRR5483623
SRR5483624
SRR5483625
SRR5483626
SRR5483627
SRR5483628
SRR5483629
SRR5484606
SRR5484607
SRR5484608
SRR5484609
SRR5484610
SRR5484611
SRR5485212
SRR5485213
SRR5485214
SRR5485215
SRR5485216
SRR5485217
SRR5485218
SRR5485219
SRR5487323
SRR5487324
SRR5487671
SRR5487672
SRR5487673
SRR5487674
SRR5487675
SRR5487676
SRR5487677
SRR5487678
SRR5487679
SRR5487680
SRR5487681
SRR5487682
SRR5487683
SRR5487684
SRR5487685
SRR5487686
SRR5487687
SRR5487688
SRR5488366
SRR5488367
SRR5488368
SRR5488369
SRR5488370
SRR5488371
SRR5488386
SRR5488387
SRR5488388
SRR5488389
SRR5488390
SRR5488391
SRR5488392
SRR5488393
SRR5488394
SRR5488395
SRR5488396
SRR5488397
SRR5488398
SRR5488399
SRR5488799
SRR5488800
SRR5488801
SRR5488802
SRR5488803
SRR5488804
SRR5488805
SRR5488806
SRR5488807
SRR5488808
SRR5488809
SRR5488810
SRR5493764
SRR5493765
SRR5493766
SRR5493767
SRR5493768
SRR5493769
SRR5493770
SRR5493771
SRR5493772
SRR5493773
SRR5493774
SRR5493775
SRR5508386
SRR5508387
SRR5508388
SRR5508389
SRR5508390
SRR5508391
SRR5514384
SRR5514385
SRR5514386
SRR5514387
SRR5514390
SRR5514391
SRR5514392
SRR5514393
SRR5515902
SRR5515903
SRR5515904
SRR5515905
SRR5515906
SRR5515907
SRR5515908
SRR5515909
SRR5526640
SRR5526641
SRR5526776
SRR5526777
SRR5526778
SRR5526779
SRR5526780
SRR5526781
SRR553453
SRR553454
SRR553455
SRR553456
SRR5534881
SRR5534882
SRR5534883
SRR5534884
SRR5534885
SRR5534886
SRR5534887
SRR5581451
SRR5581452
SRR5581453
SRR5581454
SRR5581455
SRR5581456
SRR5581457
SRR5581458
SRR5581459
SRR5581461
SRR5581462
SRR5581463
SRR5599387
SRR5599388
SRR5599389
SRR5599390
SRR5599391
SRR5599392
SRR5602503
SRR5602504
SRR5602505
SRR5602506
SRR5610318
SRR5610319
SRR5610320
SRR5610321
SRR5610322
SRR5610323
SRR5618242
SRR5618243
SRR5618244
SRR5618245
SRR5618246
SRR5618247
SRR5618248
SRR5618249
SRR5618250
SRR5618251
SRR5618252
SRR5618253
SRR5627255
SRR5627256
SRR5627257
SRR5627258
SRR5627259
SRR5627260
SRR5627261
SRR5627262
SRR5627263
SRR5627264
SRR5627265
SRR5627266
SRR5627267
SRR5627268
SRR5627269
SRR5627270
SRR5627271
SRR5627272
SRR5631405
SRR5631406
SRR5631407
SRR5631408
SRR5631409
SRR5631410
SRR5631411
SRR5631412
SRR5631413
SRR5631414
SRR5631415
SRR5631416
SRR5631417
SRR5631418
SRR5631419
SRR5631420
SRR5631421
SRR5631422
SRR5631423
SRR5631424
SRR5631425
SRR5631426
SRR5631427
SRR5631428
SRR5631429
SRR5631430
SRR5631431
SRR5631432
SRR5631433
SRR5631434
SRR5631435
SRR5631436
SRR5631437
SRR5631438
SRR5631439
SRR5631440
SRR5631441
SRR5631442
SRR5631443
SRR5640164
SRR5640165
SRR5640166
SRR5640167
SRR5640168
SRR5640169
SRR5640170
SRR5640171
SRR5640172
SRR5640173
SRR5640174
SRR5640175
SRR5640176
SRR5640177
SRR5640178
SRR5640179
SRR5640180
SRR5640181
SRR5642267
SRR5642268
SRR5642269
SRR5642270
SRR5642271
SRR5642272
SRR5642273
SRR5642274
SRR5642275
SRR5642276
SRR5642277
SRR5642278
SRR5642279
SRR5642280
SRR5642281
SRR5642282
SRR5642283
SRR5642284
SRR5645188
SRR5645189
SRR5645190
SRR5645191
SRR5645192
SRR5645193
SRR5645194
SRR5645195
SRR5645196
SRR5645197
SRR5645198
SRR5645199
SRR5646705
SRR5646706
SRR5646707
SRR5646708
SRR5646709
SRR5646710
SRR5646711
SRR5646712
SRR5646713
SRR5646714
SRR5646715
SRR5646716
SRR5646717
SRR5646718
SRR5646719
SRR5646720
SRR5646721
SRR5646722
SRR5646723
SRR5646724
SRR5646725
SRR5646726
SRR5647091
SRR5647092
SRR5647093
SRR5647094
SRR5647095
SRR5647096
SRR5647097
SRR5647098
SRR5665776
SRR5665777
SRR5665778
SRR5675377
SRR5675378
SRR5675379
SRR5675380
SRR5675381
SRR5675382
SRR5675383
SRR5675384
SRR5675385
SRR5675386
SRR5675387
SRR5675388
SRR5679620
SRR5679621
SRR5679622
SRR5679623
SRR5679624
SRR5679625
SRR5680779
SRR5680780
SRR5680781
SRR5680782
SRR5680783
SRR5680784
SRR5680785
SRR5680786
SRR5712368
SRR5712369
SRR5712370
SRR5712371
SRR5712372
SRR5712373
SRR5712374
SRR5712375
SRR5712376
SRR5712377
SRR5712378
SRR5712379
SRR5712380
SRR5712381
SRR5712382
SRR5712383
SRR5712384
SRR5712385
SRR5712386
SRR5712387
SRR5712388
SRR5712389
SRR5712390
SRR5712391
SRR5712392
SRR5712393
SRR5712394
SRR5712395
SRR5712396
SRR5712397
SRR5712398
SRR5712399
SRR5712400
SRR5712401
SRR5712402
SRR5712403
SRR5712404
SRR5712405
SRR5712406
SRR5712407
SRR5712408
SRR5712409
SRR5725003
SRR5725004
SRR5725005
SRR5725006
SRR5725007
SRR5725008
SRR5725009
SRR5725010
SRR5725011
SRR5725012
SRR5725013
SRR5725014
SRR5742188
SRR5742189
SRR5742190
SRR5742191
SRR5742192
SRR5742193
SRR5742194
SRR5742195
SRR5742196
SRR5742197
SRR5742198
SRR5742199
SRR5742200
SRR5742201
SRR5742202
SRR5742203
SRR5742204
SRR5742205
SRR5742206
SRR5742207
SRR5742208
SRR5742209
SRR5742210
SRR5742211
SRR5742212
SRR5742213
SRR5742214
SRR5742215
SRR5742216
SRR5742217
SRR5742218
SRR5742219
SRR5742220
SRR5742221
SRR5742222
SRR5742223
SRR5748827
SRR5748828
SRR5748829
SRR5748830
SRR5748831
SRR5748832
SRR5755224
SRR5755225
SRR5755226
SRR5755227
SRR5762699
SRR5762700
SRR576327
SRR576328
SRR576329
SRR5763527
SRR5763528
SRR5763529
SRR5763530
SRR5768039
SRR5768044
SRR5768045
SRR578940
SRR578941
SRR578942
SRR578943
SRR578944
SRR578945
SRR578946
SRR578947
SRR578948
SRR5796516
SRR5796517
SRR5796518
SRR5796519
SRR5796520
SRR5796521
SRR5796522
SRR5796523
SRR5796524
SRR5796525
SRR5796526
SRR5796527
SRR5800790
SRR5800791
SRR5802898
SRR5802899
SRR5802900
SRR5802901
SRR5802902
SRR5802903
SRR5802904
SRR5802905
SRR5802906
SRR5804024
SRR5804025
SRR5804026
SRR5804027
SRR5804028
SRR5804029
SRR5804030
SRR5804031
SRR5804032
SRR5804033
SRR5804034
SRR5804035
SRR5804036
SRR5804037
SRR5804038
SRR5804039
SRR5808804
SRR5808835
SRR5808836
SRR5808837
SRR5809682
SRR5813668
SRR5813669
SRR5813670
SRR5813671
SRR5813672
SRR5813673
SRR5813674
SRR5813675
SRR5813778
SRR5813779
SRR5813792
SRR5813793
SRR5813794
SRR5813795
SRR5818173
SRR5818174
SRR5818175
SRR5818176
SRR5818177
SRR5818178
SRR5819582
SRR5819583
SRR5820082
SRR5820083
SRR5820084
SRR5820085
SRR5826942
SRR5826943
SRR5826944
SRR5826945
SRR5826946
SRR5826947
SRR5826948
SRR5826949
SRR5826950
SRR5826951
SRR5826952
SRR5826953
SRR5826954
SRR5826955
SRR5826956
SRR5826957
SRR5826958
SRR5831021
SRR5831022
SRR5831023
SRR5831024
SRR5831025
SRR5831026
SRR5831027
SRR5831028
SRR5831029
SRR5831030
SRR5831031
SRR5831032
SRR5831033
SRR5831034
SRR5831035
SRR5831036
SRR5831037
SRR5831038
SRR5831039
SRR5831040
SRR5831041
SRR5831042
SRR5831043
SRR5831044
SRR5831045
SRR5831046
SRR5831047
SRR5831048
SRR5831049
SRR5833419
SRR5833420
SRR5833421
SRR5833422
SRR5833423
SRR5833424
SRR5833425
SRR5833426
SRR5833427
SRR5833428
SRR5833429
SRR5833430
SRR5833431
SRR5833432
SRR5833433
SRR5833434
SRR5833435
SRR5833436
SRR5833437
SRR5833438
SRR5833439
SRR5833440
SRR5833441
SRR5833442
SRR5833443
SRR5833444
SRR5833445
SRR5833446
SRR5833447
SRR5833448
SRR5833449
SRR5833450
SRR5833451
SRR5833452
SRR5833453
SRR5833454
SRR5833455
SRR5833577
SRR5833578
SRR5833579
SRR5833580
SRR5833581
SRR5833582
SRR5833583
SRR5833584
SRR5833585
SRR5833586
SRR5833587
SRR5833588
SRR5833589
SRR5833590
SRR5833591
SRR5833592
SRR5833593
SRR5833594
SRR584115
SRR584116
SRR584117
SRR584118
SRR584119
SRR584120
SRR584121
SRR584122
SRR584123
SRR584124
SRR584125
SRR584126
SRR584127
SRR584128
SRR584129
SRR584130
SRR584131
SRR584132
SRR584133
SRR584134
SRR584135
SRR584136
SRR584137
SRR5859261
SRR5859262
SRR5859263
SRR5859264
SRR5860303
SRR5860304
SRR5860305
SRR5860306
SRR5860307
SRR5860308
SRR5860309
SRR5860310
SRR5860311
SRR5860312
SRR5860313
SRR5860314
SRR5860532
SRR5860533
SRR5860534
SRR5860535
SRR5860536
SRR5860537
SRR5860538
SRR5860539
SRR5865161
SRR5865162
SRR5865163
SRR5865164
SRR5865165
SRR5865166
SRR5865167
SRR5865168
SRR5865169
SRR5865170
SRR5865171
SRR5865172
SRR5865173
SRR5865174
SRR5865175
SRR5865176
SRR5865177
SRR5865178
SRR5865479
SRR5865480
SRR5865481
SRR5865482
SRR5874952
SRR5874953
SRR5874954
SRR5875104
SRR5875105
SRR5875659
SRR5875675
SRR5894373
SRR5894374
SRR5894375
SRR5894376
SRR5894377
SRR5894378
SRR5894379
SRR5894380
SRR5894381
SRR5894382
SRR5894383
SRR5894384
SRR5894385
SRR5894386
SRR5894387
SRR5894388
SRR5894389
SRR5894390
SRR5894391
SRR5894392
SRR5894393
SRR5894394
SRR5894395
SRR5894396
SRR5894397
SRR5894398
SRR5894399
SRR5894400
SRR5894401
SRR5894402
SRR5894403
SRR5894404
SRR5894405
SRR5894406
SRR5894407
SRR5894408
SRR5894409
SRR5894410
SRR5894411
SRR5894412
SRR5894413
SRR5894414
SRR5894415
SRR5894416
SRR5894417
SRR5894418
SRR5894419
SRR5894420
SRR5894421
SRR5894422
SRR5894423
SRR5894424
SRR5894425
SRR5894426
SRR5894427
SRR5894428
SRR5894429
SRR5894430
SRR5894431
SRR5894432
SRR5894433
SRR5894434
SRR5894435
SRR5894436
SRR5894437
SRR5894438
SRR5894439
SRR5894440
SRR5894441
SRR5894442
SRR5894443
SRR5894444
SRR5894445
SRR5894446
SRR5894447
SRR5894448
SRR5894449
SRR5894450
SRR5894451
SRR5894452
SRR5894453
SRR5894454
SRR5894455
SRR5894456
SRR5894457
SRR5894458
SRR5894459
SRR5894460
SRR5894461
SRR5894462
SRR5894463
SRR5894464
SRR5894465
SRR5894466
SRR5894467
SRR5894468
SRR5894469
SRR5894470
SRR5894471
SRR5894472
SRR5894473
SRR5894474
SRR5894475
SRR5894476
SRR5894477
SRR5894478
SRR5894479
SRR5894480
SRR5894481
SRR5894482
SRR5894483
SRR5894484
SRR5894485
SRR5894486
SRR5894487
SRR5894488
SRR5894489
SRR5894490
SRR5894491
SRR5894492
SRR5894493
SRR5894494
SRR5894495
SRR5894496
SRR5894497
SRR5894498
SRR5894499
SRR5894500
SRR5894501
SRR5894502
SRR5894503
SRR5894504
SRR5894505
SRR5894506
SRR5894507
SRR5894508
SRR5894509
SRR5894510
SRR5894511
SRR5894512
SRR5894513
SRR5894514
SRR5894515
SRR5894516
SRR5894517
SRR5894518
SRR5894519
SRR5894520
SRR5894521
SRR5894522
SRR5894523
SRR5894524
SRR5894525
SRR5894526
SRR5894527
SRR5894528
SRR5894529
SRR5894530
SRR5894531
SRR5894532
SRR5894533
SRR5894534
SRR5894535
SRR5894536
SRR5894537
SRR5894538
SRR5894539
SRR5894540
SRR5894541
SRR5894542
SRR5894543
SRR5894544
SRR5894545
SRR5894546
SRR5894547
SRR5894548
SRR5894549
SRR5894550
SRR5894551
SRR5894552
SRR5894553
SRR5894554
SRR5894555
SRR5894556
SRR5894557
SRR5894558
SRR5894559
SRR5894560
SRR5894561
SRR5894562
SRR5894563
SRR5894564
SRR5894565
SRR5894566
SRR5894567
SRR5894568
SRR5894569
SRR5894570
SRR5894571
SRR5894572
SRR5894573
SRR5894574
SRR5894575
SRR5894576
SRR5894577
SRR5894578
SRR5894579
SRR5894580
SRR5894581
SRR5894582
SRR5894583
SRR5894584
SRR5894585
SRR5894586
SRR5894587
SRR5894588
SRR5894589
SRR5894590
SRR5894591
SRR5894592
SRR5894593
SRR5894594
SRR5894595
SRR5894596
SRR5894597
SRR5894598
SRR5894599
SRR5894600
SRR5894601
SRR5894602
SRR5894603
SRR5894604
SRR5894605
SRR5894606
SRR5894607
SRR5894608
SRR5894609
SRR5894610
SRR5894611
SRR5894612
SRR5894613
SRR5894614
SRR5894615
SRR5894616
SRR5894617
SRR5894618
SRR5894619
SRR5894620
SRR5894621
SRR5894622
SRR5894623
SRR5894624
SRR5894625
SRR5894626
SRR5894627
SRR5894628
SRR5894629
SRR5894630
SRR5894631
SRR5894632
SRR5894633
SRR5894634
SRR5894635
SRR5894636
SRR5894637
SRR5894638
SRR5894639
SRR5894640
SRR5894641
SRR5894642
SRR5894643
SRR5894644
SRR5894645
SRR5894646
SRR5894647
SRR5894648
SRR5894649
SRR5894650
SRR5894651
SRR5894652
SRR5894653
SRR5894654
SRR5894655
SRR5894656
SRR5894657
SRR5894658
SRR5894659
SRR5894660
SRR5894661
SRR5894662
SRR5894663
SRR5894664
SRR5894665
SRR5894666
SRR5894667
SRR5894668
SRR5894669
SRR5894670
SRR5894671
SRR5894672
SRR5894673
SRR5894674
SRR5894675
SRR5894676
SRR5894677
SRR5894678
SRR5894679
SRR5894680
SRR5894681
SRR5894682
SRR5894683
SRR5894684
SRR5894685
SRR5894686
SRR5894687
SRR5894688
SRR5894689
SRR5894690
SRR5894691
SRR5894692
SRR5894693
SRR5894694
SRR5894695
SRR5894696
SRR5894697
SRR5894698
SRR5894699
SRR5894700
SRR5894701
SRR5894702
SRR5894703
SRR5894704
SRR5894705
SRR5894706
SRR5894707
SRR5894708
SRR5894709
SRR5894710
SRR5894711
SRR5894712
SRR5894713
SRR5894714
SRR5894715
SRR5894716
SRR5894717
SRR5894718
SRR5894719
SRR5894720
SRR5894721
SRR5894722
SRR5894723
SRR5894724
SRR5894725
SRR5894726
SRR5894727
SRR5894728
SRR5894729
SRR5894730
SRR5894731
SRR5894732
SRR5894733
SRR5894734
SRR5894735
SRR5894736
SRR5894737
SRR5894738
SRR5894739
SRR5894740
SRR5894741
SRR5894742
SRR5894743
SRR5894744
SRR5894745
SRR5894746
SRR5894747
SRR5894748
SRR5894749
SRR5894750
SRR5894751
SRR5894752
SRR5894753
SRR5894754
SRR5894755
SRR5894756
SRR5894757
SRR5894758
SRR5894759
SRR5894760
SRR5894761
SRR5894762
SRR5894763
SRR5894764
SRR5894765
SRR5894766
SRR5894767
SRR5894768
SRR5894769
SRR5894770
SRR5894771
SRR5894772
SRR5894773
SRR5894774
SRR5894775
SRR5894776
SRR5894777
SRR5894778
SRR5894779
SRR5894780
SRR5894781
SRR5894782
SRR5894783
SRR5894784
SRR5894785
SRR5894786
SRR5894787
SRR5894788
SRR5894789
SRR5894790
SRR5894791
SRR5894792
SRR5894793
SRR5894794
SRR5894795
SRR5894796
SRR5894797
SRR5894798
SRR5894799
SRR5894800
SRR5894801
SRR5905045
SRR5905046
SRR5909353
SRR5909354
SRR5909355
SRR5909356
SRR5909357
SRR5909358
SRR5909359
SRR5909360
SRR5909361
SRR5909362
SRR5909363
SRR5909364
SRR5909365
SRR5909366
SRR5909367
SRR5909368
SRR5909369
SRR5909370
SRR5920359
SRR5920360
SRR5920361
SRR5920362
SRR5920363
SRR5920364
SRR5920365
SRR5920366
SRR5920367
SRR5920368
SRR5920369
SRR5920370
SRR5920371
SRR5920372
SRR5920373
SRR5920374
SRR5920375
SRR5920376
SRR5920377
SRR5920378
SRR5920379
SRR5920380
SRR5920381
SRR5920382
SRR5920383
SRR5920384
SRR5920385
SRR5920386
SRR5920387
SRR5920388
SRR5920389
SRR5920390
SRR5920391
SRR5920392
SRR5920393
SRR5920394
SRR5920395
SRR5920396
SRR5920397
SRR5920398
SRR5920399
SRR5920400
SRR5920401
SRR5920402
SRR5927661
SRR5927663
SRR5928350
SRR5928351
SRR5936240
SRR5936241
SRR5937128
SRR5937129
SRR5937130
SRR5937131
SRR5937132
SRR5937133
SRR5937134
SRR5937135
SRR5937136
SRR5937137
SRR5937138
SRR5937139
SRR5952361
SRR5952362
SRR5956435
SRR5956436
SRR5956437
SRR5956438
SRR5956439
SRR5956440
SRR5956441
SRR5956442
SRR5956443
SRR5956444
SRR5956445
SRR5956446
SRR5968351
SRR5968352
SRR5968353
SRR5968354
SRR5968355
SRR5968356
SRR5968357
SRR5968358
SRR5968359
SRR5968360
SRR5996680
SRR5996681
SRR5996682
SRR5996683
SRR5996684
SRR5996685
SRR5996686
SRR5996687
SRR5996688
SRR5996689
SRR5996690
SRR5996691
SRR6008656
SRR6008841
SRR6008905
SRR6008907
SRR6023538
SRR6023539
SRR6023540
SRR6023541
SRR6023542
SRR6023543
SRR6023544
SRR6023545
SRR6023546
SRR6023547
SRR6023548
SRR6023549
SRR6023550
SRR6023551
SRR6023552
SRR6023553
SRR6023554
SRR6023555
SRR6026620
SRR6026621
SRR6026622
SRR6026623
SRR6026624
SRR6026625
SRR6026626
SRR6026627
SRR6026628
SRR6026629
SRR6026630
SRR6026631
SRR6026632
SRR6026633
SRR6026634
SRR6026635
SRR6026636
SRR6026637
SRR6026638
SRR6026639
SRR6026640
SRR6026641
SRR6026642
SRR6026643
SRR6026644
SRR6026645
SRR6026646
SRR6026648
SRR6026649
SRR6026650
SRR6026651
SRR6026652
SRR6026653
SRR6026654
SRR6026655
SRR6026656
SRR6026657
SRR6026658
SRR6026659
SRR6026660
SRR6026661
SRR6026662
SRR6026663
SRR6026664
SRR6026665
SRR6026666
SRR6026667
SRR6029207
SRR6029208
SRR6029209
SRR6029210
SRR6029211
SRR6029212
SRR6029213
SRR6029214
SRR6029215
SRR6029216
SRR6029217
SRR6029218
SRR6029219
SRR6029220
SRR6029221
SRR6029222
SRR6029223
SRR6029224
SRR6029225
SRR6029226
SRR6029227
SRR6029228
SRR6029229
SRR6029230
SRR6029231
SRR6029232
SRR6029233
SRR6029234
SRR6029235
SRR6029236
SRR6029237
SRR6029238
SRR6029239
SRR6029240
SRR6029241
SRR6029242
SRR6029243
SRR6029244
SRR6029245
SRR6029246
SRR6029247
SRR6029248
SRR6029249
SRR6029250
SRR6029251
SRR6029252
SRR6029253
SRR6029254
SRR6029255
SRR6029256
SRR6029257
SRR6029258
SRR6029259
SRR6029260
SRR6029261
SRR6029262
SRR6029263
SRR6029264
SRR6030895
SRR6030896
SRR6030897
SRR6030898
SRR6030899
SRR6030900
SRR6030901
SRR6030902
SRR6030903
SRR6030904
SRR6030905
SRR6030906
SRR6030907
SRR6030908
SRR6030909
SRR6030910
SRR6030911
SRR6030912
SRR6030913
SRR6030914
SRR6030915
SRR6030916
SRR6030917
SRR6030918
SRR6030919
SRR6030920
SRR6030921
SRR6030922
SRR6030923
SRR6030924
SRR6030925
SRR6030926
SRR6041087
SRR6041088
SRR6041089
SRR6041090
SRR6041091
SRR6041092
SRR6041121
SRR6041122
SRR6041124
SRR6041125
SRR6041126
SRR6041127
SRR604829
SRR604830
SRR604831
SRR604832
SRR6048692
SRR6048693
SRR6048694
SRR6048695
SRR6048696
SRR6048697
SRR6048698
SRR6048699
SRR6048700
SRR6048701
SRR6048702
SRR6048703
SRR6048704
SRR6048705
SRR6048706
SRR6048707
SRR6051821
SRR6051822
SRR605657
SRR605658
SRR605659
SRR605660
SRR605661
SRR605662
SRR6057439
SRR6057440
SRR6057441
SRR6057442
SRR6057443
SRR6057444
SRR6057445
SRR6057446
SRR6057447
SRR6057448
SRR6057449
SRR6057450
SRR6077257
SRR6077258
SRR6077259
SRR6077548
SRR6077549
SRR6077550
SRR6080007
SRR6080008
SRR6080009
SRR6080010
SRR6080011
SRR6080012
SRR6080013
SRR6080014
SRR609267
SRR609268
SRR609269
SRR609270
SRR609407
SRR609408
SRR609410
SRR609411
SRR609412
SRR609413
SRR609414
SRR609415
SRR609416
SRR609417
SRR609418
SRR6108671
SRR6108672
SRR6108673
SRR6108674
SRR6108675
SRR6108676
SRR6108677
SRR6108678
SRR6111269
SRR6111270
SRR6111271
SRR6111272
SRR6111273
SRR6111274
SRR6111275
SRR6111276
SRR6111277
SRR6111278
SRR6111279
SRR6111280
SRR6111281
SRR6111282
SRR6111283
SRR6124008
SRR6124009
SRR6124010
SRR6124011
SRR6124012
SRR6124013
SRR6124014
SRR6124015
SRR6124016
SRR6124087
SRR6124088
SRR6124089
SRR6124090
SRR6124091
SRR6124092
SRR6124093
SRR6124094
SRR6124095
SRR6130333
SRR6130334
SRR6130335
SRR6130336
SRR6130337
SRR6130338
SRR6156820
SRR6156821
SRR6166369
SRR6166370
SRR6166371
SRR6166372
SRR6166373
SRR6166374
SRR6166375
SRR6166376
SRR6166377
SRR6166378
SRR6166379
SRR6166380
SRR6166381
SRR6166382
SRR6166383
SRR6166384
SRR6166385
SRR6166386
SRR6166387
SRR6166388
SRR6166389
SRR6166390
SRR6166391
SRR6166392
SRR6166393
SRR6166394
SRR6166395
SRR6166396
SRR6166397
SRR6166398
SRR6166399
SRR6166400
SRR6166401
SRR6166402
SRR6166403
SRR6166404
SRR6166405
SRR6166406
SRR6166407
SRR6166408
SRR6166409
SRR6166410
SRR6166411
SRR6166412
SRR6166413
SRR6166414
SRR6166415
SRR6166416
SRR6166417
SRR6166418
SRR6166419
SRR6166420
SRR6166421
SRR6166422
SRR6179904
SRR6179905
SRR6179906
SRR6179907
SRR6179908
SRR6184652
SRR6184653
SRR6208910
SRR6208911
SRR6223112
SRR6223113
SRR6223114
SRR6223115
SRR6223116
SRR6223117
SRR6223118
SRR6223119
SRR6223120
SRR6223121
SRR6223122
SRR6223123
SRR6223124
SRR6223125
SRR6223126
SRR6223127
SRR6223128
SRR6223129
SRR6223130
SRR6223131
SRR6223132
SRR6223133
SRR6223134
SRR6223135
SRR6230481
SRR6230482
SRR6230483
SRR6230484
SRR6230485
SRR6230486
SRR6230487
SRR6230488
SRR6230489
SRR6230490
SRR6230491
SRR6230492
SRR6230493
SRR6230494
SRR6230495
SRR6230496
SRR6230497
SRR6230498
SRR6230499
SRR6230500
SRR6230501
SRR6230502
SRR6230503
SRR6230504
SRR6230505
SRR6230506
SRR6230507
SRR6230508
SRR6230509
SRR6230510
SRR6230511
SRR6230512
SRR6230513
SRR6230514
SRR6230515
SRR6230516
SRR6230517
SRR6230518
SRR6230519
SRR6230520
SRR6230521
SRR6230522
SRR6230523
SRR6230524
SRR6236983
SRR6236984
SRR6236985
SRR6236986
SRR6236987
SRR6236988
SRR6236989
SRR6236990
SRR6236991
SRR6236992
SRR6236993
SRR6236994
SRR6236995
SRR6236996
SRR6236997
SRR6236998
SRR6236999
SRR6237000
SRR6237001
SRR6237002
SRR6237003
SRR6237004
SRR6237005
SRR6237006
SRR6237007
SRR6237008
SRR6237009
SRR6237010
SRR6237011
SRR6237012
SRR6237013
SRR6237014
SRR6237015
SRR6237016
SRR6237017
SRR6237018
SRR6237019
SRR6237020
SRR6237021
SRR6237022
SRR6237023
SRR6237024
SRR6237025
SRR6237026
SRR6237027
SRR6237028
SRR6237029
SRR6237030
SRR6237031
SRR6237032
SRR6237033
SRR6237034
SRR6237035
SRR6237036
SRR6237037
SRR6237038
SRR6237039
SRR6237040
SRR6237041
SRR6237042
SRR6237043
SRR6237044
SRR6237045
SRR6240118
SRR6240119
SRR6240120
SRR6240121
SRR6240122
SRR6240123
SRR6242233
SRR6242234
SRR6246464
SRR6246465
SRR6246466
SRR6257330
SRR6257331
SRR6257332
SRR6257333
SRR6257334
SRR6257335
SRR6260877
SRR6260878
SRR6260879
SRR6260880
SRR6260881
SRR6260882
SRR6260883
SRR6260884
SRR6262792
SRR6262793
SRR6262794
SRR6262795
SRR6264965
SRR6264966
SRR6264967
SRR6264968
SRR6264969
SRR6264970
SRR6264971
SRR6264972
SRR6264973
SRR627629
SRR627630
SRR627631
SRR627632
SRR627633
SRR627634
SRR627635
SRR627636
SRR627637
SRR627638
SRR627639
SRR627640
SRR627641
SRR627642
SRR627643
SRR627644
SRR627645
SRR627646
SRR627647
SRR627648
SRR627649
SRR627650
SRR627651
SRR627652
SRR627653
SRR627654
SRR627655
SRR627656
SRR627657
SRR627658
SRR627659
SRR627660
SRR627661
SRR627662
SRR627663
SRR627664
SRR627665
SRR627666
SRR627667
SRR627668
SRR627669
SRR627670
SRR627671
SRR627672
SRR627673
SRR627674
SRR627675
SRR627676
SRR627677
SRR627678
SRR627679
SRR627680
SRR627681
SRR627682
SRR627683
SRR627684
SRR627685
SRR627686
SRR627687
SRR627688
SRR627951
SRR627952
SRR627953
SRR627954
SRR627955
SRR627956
SRR627957
SRR627958
SRR627959
SRR6283143
SRR6283144
SRR6283145
SRR6283146
SRR6283147
SRR6283148
SRR6288342
SRR6288343
SRR6288348
SRR6288349
SRR6288350
SRR6292944
SRR6292945
SRR6292946
SRR6292947
SRR6292948
SRR6292949
SRR6292950
SRR6292951
SRR6292952
SRR6292953
SRR6292954
SRR6292955
SRR6292956
SRR6292957
SRR6292958
SRR6292959
SRR6292960
SRR6292961
SRR6292962
SRR6292963
SRR6292964
SRR6292965
SRR6292966
SRR6292967
SRR6292968
SRR6292969
SRR6292970
SRR6292971
SRR6292972
SRR6292973
SRR6292974
SRR6292975
SRR6292976
SRR6292977
SRR6292978
SRR6292979
SRR6292980
SRR6292981
SRR6292982
SRR6292983
SRR6292984
SRR6292985
SRR6292986
SRR6292987
SRR6292988
SRR6292989
SRR6292990
SRR6292991
SRR6292992
SRR6292993
SRR6292994
SRR6292995
SRR6292996
SRR6292997
SRR6292998
SRR6292999
SRR6293000
SRR6293001
SRR6293002
SRR6293003
SRR6293004
SRR6293005
SRR6293006
SRR6293007
SRR6293008
SRR6293009
SRR6293010
SRR6293011
SRR6293012
SRR6293013
SRR6293014
SRR6293015
SRR6293016
SRR6293017
SRR6293018
SRR6293019
SRR6293020
SRR6293021
SRR6293022
SRR6293023
SRR6293024
SRR6293025
SRR6293026
SRR6293027
SRR6293028
SRR6293029
SRR6293030
SRR6293031
SRR6293032
SRR6293033
SRR6293034
SRR6293035
SRR6293036
SRR6293037
SRR6293038
SRR6293039
SRR6293040
SRR6293041
SRR6293042
SRR6293043
SRR6293044
SRR6293045
SRR6293046
SRR6293047
SRR6293048
SRR6293049
SRR6293050
SRR6293051
SRR6293052
SRR6293053
SRR6293054
SRR6293055
SRR6293056
SRR6293057
SRR6293058
SRR6293059
SRR6293060
SRR6293061
SRR6293062
SRR6293063
SRR6293064
SRR6293065
SRR6293066
SRR6293067
SRR6293068
SRR6293069
SRR6293070
SRR6293071
SRR6293072
SRR6293073
SRR6293074
SRR6293075
SRR6293076
SRR6293077
SRR6293078
SRR6293079
SRR6293080
SRR6293081
SRR6293082
SRR6293083
SRR6293084
SRR6293085
SRR6293086
SRR6293087
SRR6293088
SRR6293089
SRR6293090
SRR6293091
SRR6293092
SRR6293093
SRR6293094
SRR6293095
SRR6293096
SRR6293097
SRR6293098
SRR6293099
SRR6293100
SRR6293101
SRR6293102
SRR6293103
SRR6293104
SRR6293105
SRR6293106
SRR6293107
SRR6293108
SRR6293109
SRR6293110
SRR6293111
SRR6293112
SRR6293113
SRR6293114
SRR6293115
SRR6293116
SRR6293117
SRR6293118
SRR6293119
SRR6293120
SRR6293121
SRR6293122
SRR6293123
SRR6293124
SRR6293125
SRR6293126
SRR6293127
SRR6293128
SRR6294483
SRR6294484
SRR6294485
SRR6294486
SRR6294487
SRR6294488
SRR6294489
SRR6294490
SRR6294491
SRR6294492
SRR6294493
SRR6294494
SRR6294495
SRR6294496
SRR6294497
SRR6296002
SRR6296003
SRR6296004
SRR6296005
SRR6296006
SRR6296007
SRR6298221
SRR6298222
SRR6298223
SRR6300312
SRR6300313
SRR6300314
SRR6300315
SRR6300316
SRR6300317
SRR6304926
SRR6304927
SRR6304928
SRR6304929
SRR6304930
SRR6304931
SRR6304932
SRR6304933
SRR6304934
SRR6304935
SRR6304936
SRR6304937
SRR6304938
SRR6304939
SRR6304940
SRR6304941
SRR6304942
SRR6304943
SRR6304944
SRR6304945
SRR631034
SRR631035
SRR631047
SRR631048
SRR6312297
SRR6312298
SRR6312299
SRR6312300
SRR6312301
SRR6312302
SRR6312303
SRR6312304
SRR6312305
SRR6312306
SRR6312307
SRR6312308
SRR6312309
SRR6312310
SRR6312311
SRR6312312
SRR6312313
SRR6312314
SRR6312315
SRR6312316
SRR6312317
SRR6312318
SRR6312319
SRR6312320
SRR6312321
SRR6312322
SRR6312323
SRR6312324
SRR6312325
SRR6312326
SRR6312327
SRR6312328
SRR6312329
SRR6312330
SRR6312331
SRR6312332
SRR6312333
SRR6312334
SRR6312335
SRR6312336
SRR6312337
SRR6312338
SRR6312339
SRR6312340
SRR6312341
SRR6312342
SRR6312343
SRR6312344
SRR6312345
SRR6312346
SRR6312347
SRR6312348
SRR6312349
SRR6312350
SRR6312351
SRR6312352
SRR6312353
SRR6312354
SRR6312355
SRR6312356
SRR6312357
SRR6312358
SRR6312359
SRR6312360
SRR6312361
SRR6312362
SRR6312363
SRR6312364
SRR6312365
SRR6312366
SRR6312367
SRR6312368
SRR6312369
SRR6312370
SRR6312371
SRR6312372
SRR6312373
SRR6312374
SRR6312375
SRR6312376
SRR6312377
SRR6312378
SRR6317436
SRR6317437
SRR6317438
SRR6317439
SRR6317440
SRR6317441
SRR6317442
SRR6317443
SRR6317444
SRR6317445
SRR6317446
SRR6317447
SRR6318855
SRR6318856
SRR6318857
SRR6318858
SRR6320469
SRR6320474
SRR6320475
SRR6322945
SRR6322946
SRR6322947
SRR6322948
SRR6322949
SRR6322950
SRR6322951
SRR6322952
SRR6322953
SRR6322954
SRR6322955
SRR6322956
SRR6322957
SRR6322958
SRR6322959
SRR6322960
SRR6322961
SRR6322962
SRR6333602
SRR6333603
SRR6333604
SRR6333605
SRR6333606
SRR6333607
SRR6333608
SRR6333609
SRR6333610
SRR6333611
SRR6333612
SRR6333613
SRR6333614
SRR6333615
SRR6333616
SRR6333617
SRR6333618
SRR6333619
SRR633726
SRR633727
SRR633728
SRR633729
SRR633730
SRR633731
SRR633732
SRR633733
SRR633734
SRR633735
SRR633736
SRR633737
SRR6348156
SRR6348157
SRR6348158
SRR6348159
SRR6348160
SRR6348161
SRR6348162
SRR6348163
SRR6348164
SRR6348165
SRR6348166
SRR6348167
SRR6348168
SRR6348169
SRR6348170
SRR6348171
SRR6348172
SRR6348173
SRR6348174
SRR6348175
SRR6348176
SRR6348177
SRR6348178
SRR6348179
SRR6348180
SRR6348181
SRR6348182
SRR6348183
SRR6348184
SRR6348185
SRR6348186
SRR6348187
SRR634969
SRR634970
SRR634971
SRR634972
SRR634973
SRR634974
SRR6356029
SRR6356030
SRR6356031
SRR6356032
SRR6356033
SRR6356034
SRR6356035
SRR6356036
SRR6356037
SRR6356038
SRR6356039
SRR6356040
SRR6356041
SRR6356042
SRR6356043
SRR6356044
SRR6356045
SRR6356046
SRR6356047
SRR6356048
SRR6356049
SRR6356050
SRR6356051
SRR6356052
SRR6356053
SRR6356054
SRR6356055
SRR6356056
SRR6356057
SRR6356058
SRR6356059
SRR6356060
SRR6356061
SRR6356062
SRR6356063
SRR6356064
SRR6356148
SRR6356149
SRR6356150
SRR6356151
SRR6356152
SRR6356153
SRR6356154
SRR6356155
SRR6356156
SRR6356157
SRR6356158
SRR6356159
SRR6359061
SRR6359062
SRR6359063
SRR6359064
SRR6359065
SRR6359066
SRR6361819
SRR6361820
SRR6361821
SRR6361822
SRR6361823
SRR6361824
SRR6364630
SRR6364631
SRR6364632
SRR6364633
SRR6364873
SRR6364874
SRR6364875
SRR6364876
SRR6364877
SRR6364878
SRR6369351
SRR6369352
SRR6369353
SRR6369354
SRR6369355
SRR6369356
SRR6369357
SRR6369358
SRR6369359
SRR6369360
SRR6369361
SRR6369362
SRR6369363
SRR6369364
SRR6369365
SRR6369366
SRR6369367
SRR6369368
SRR6369369
SRR6369370
SRR6369371
SRR6369372
SRR6369373
SRR6369374
SRR6369375
SRR6369376
SRR6369377
SRR6369378
SRR6369379
SRR6369380
SRR6369381
SRR6369382
SRR6369383
SRR6369384
SRR6369385
SRR6369386
SRR6369387
SRR6369388
SRR6369389
SRR6369390
SRR6369391
SRR6369392
SRR6369393
SRR6369394
SRR6369395
SRR6369396
SRR6369397
SRR6369398
SRR6369399
SRR6369400
SRR6369401
SRR6369402
SRR6369403
SRR6369404
SRR6369405
SRR6369406
SRR6369407
SRR6369408
SRR6369409
SRR6369410
SRR6369411
SRR6369412
SRR6369413
SRR6369414
SRR6369415
SRR6369416
SRR6369417
SRR6369418
SRR6369419
SRR6369420
SRR6369421
SRR6369422
SRR6369423
SRR6369424
SRR6369425
SRR6369426
SRR6369427
SRR6369428
SRR6369429
SRR6369430
SRR6369431
SRR6369432
SRR6369433
SRR6369434
SRR6369435
SRR6369436
SRR6369437
SRR6369438
SRR6369439
SRR6369440
SRR6369441
SRR6369442
SRR6369443
SRR6369444
SRR6369445
SRR6369446
SRR6369447
SRR6369448
SRR6369449
SRR6369450
SRR6369451
SRR6369452
SRR6369453
SRR6369454
SRR6369455
SRR6369456
SRR6369457
SRR6369458
SRR6369459
SRR6369460
SRR6369461
SRR6369462
SRR6369463
SRR6369464
SRR6369465
SRR6369466
SRR6369467
SRR6369468
SRR6369469
SRR6369470
SRR6369471
SRR6369472
SRR6369473
SRR6369474
SRR6369475
SRR6369476
SRR6369477
SRR6369478
SRR6369479
SRR6369480
SRR6369481
SRR6369482
SRR6369483
SRR6369484
SRR6369485
SRR6369486
SRR6369487
SRR6369488
SRR6369489
SRR6369490
SRR6369491
SRR6369492
SRR6369493
SRR6369494
SRR6369495
SRR6369496
SRR6369497
SRR6369498
SRR6369499
SRR6369500
SRR6369501
SRR6369502
SRR6369503
SRR6369504
SRR6369505
SRR6369506
SRR6369507
SRR6369508
SRR6369509
SRR6369510
SRR6369511
SRR6369512
SRR6369513
SRR6369514
SRR6369515
SRR6369516
SRR6369517
SRR6369518
SRR6369519
SRR6369520
SRR6369521
SRR6369522
SRR6369523
SRR6369524
SRR6369525
SRR6369526
SRR6369527
SRR6369528
SRR6369529
SRR6369530
SRR6369531
SRR6369532
SRR6369533
SRR6369534
SRR6369535
SRR6369536
SRR6369537
SRR6369538
SRR6369539
SRR6369540
SRR6369541
SRR6369542
SRR6369543
SRR6369544
SRR6369545
SRR6369546
SRR6369547
SRR6369548
SRR6369549
SRR6369550
SRR6369551
SRR6369552
SRR6369553
SRR6369554
SRR6369555
SRR6369556
SRR6369557
SRR6369558
SRR6371140
SRR6371141
SRR6371142
SRR6371143
SRR6377851
SRR6377852
SRR6377853
SRR6377854
SRR6377855
SRR6377856
SRR6377857
SRR6377858
SRR6396629
SRR6396630
SRR6396631
SRR6396632
SRR6409890
SRR6409894
SRR6409895
SRR6412333
SRR6412334
SRR6412335
SRR6412336
SRR6412337
SRR6412338
SRR6412339
SRR6412340
SRR6412341
SRR6412342
SRR6412343
SRR6412344
SRR6422800
SRR6422801
SRR6422802
SRR6422803
SRR6422804
SRR6422805
SRR6422806
SRR6422807
SRR6422808
SRR6422809
SRR6422810
SRR6422811
SRR6449819
SRR6449820
SRR6449821
SRR6449822
SRR6449823
SRR6449824
SRR6450943
SRR6450944
SRR6450945
SRR6450946
SRR6456392
SRR6456393
SRR6456394
SRR6456395
SRR6456396
SRR6456397
SRR6456398
SRR6456399
SRR6456400
SRR6456401
SRR6456402
SRR6456403
SRR6466206
SRR6466207
SRR6466208
SRR6466209
SRR6466210
SRR6466211
SRR6466212
SRR6466213
SRR6466214
SRR6466215
SRR6466216
SRR6466217
SRR6466218
SRR6466219
SRR6466220
SRR6466221
SRR6466222
SRR6466223
SRR6466224
SRR6466225
SRR6466226
SRR6466227
SRR6466228
SRR6466229
SRR6466230
SRR6466231
SRR6466232
SRR6466233
SRR6466234
SRR6466235
SRR6466236
SRR6466237
SRR6466238
SRR6466239
SRR6466240
SRR6466241
SRR6466242
SRR6466243
SRR6466833
SRR6466834
SRR6466835
SRR6466836
SRR6473489
SRR6473490
SRR6473491
SRR6473492
SRR6473493
SRR6473494
SRR6473495
SRR6473496
SRR6473497
SRR6473498
SRR6473499
SRR6473500
SRR6473501
SRR6473502
SRR6473503
SRR6473504
SRR6473505
SRR6473506
SRR6473507
SRR6473508
SRR6473509
SRR6473510
SRR6473511
SRR6473512
SRR647486
SRR647487
SRR647488
SRR647489
SRR649537
SRR649538
SRR649539
SRR649737
SRR649738
SRR649739
SRR649740
SRR649741
SRR649742
SRR649743
SRR649744
SRR649745
SRR649746
SRR649747
SRR6497811
SRR6497812
SRR6497813
SRR6497814
SRR6497815
SRR6497816
SRR6497817
SRR6497818
SRR6497819
SRR6497820
SRR6497821
SRR6497822
SRR6509878
SRR6509879
SRR6509880
SRR6509881
SRR6509882
SRR6509883
SRR6509884
SRR6509885
SRR6509886
SRR6509887
SRR6512685
SRR6512686
SRR652150
SRR652151
SRR652152
SRR652153
SRR653555
SRR653556
SRR653557
SRR653558
SRR653559
SRR653560
SRR653561
SRR653562
SRR653563
SRR653564
SRR653565
SRR653566
SRR653567
SRR653568
SRR653569
SRR653570
SRR653571
SRR653572
SRR653573
SRR653574
SRR653575
SRR653576
SRR653577
SRR653578
SRR653579
SRR653580
SRR653581
SRR653582
SRR653583
SRR653584
SRR653585
SRR653586
SRR653587
SRR653588
SRR653589
SRR653590
SRR653591
SRR653592
SRR653593
SRR653594
SRR653595
SRR653596
SRR656215
SRR656216
SRR656217
SRR656218
SRR656219
SRR656220
SRR656221
SRR656222
SRR6655937
SRR6668925
SRR6668926
SRR6668927
SRR6668928
SRR6669815
SRR6669816
SRR6669817
SRR6669818
SRR6670030
SRR6670031
SRR6670032
SRR6670033
SRR6670034
SRR6670035
SRR6670036
SRR6670037
SRR6670038
SRR6670039
SRR6676019
SRR6676020
SRR6676021
SRR6676022
SRR6676023
SRR6676024
SRR6676025
SRR6676026
SRR6676027
SRR6684441
SRR6684442
SRR6684443
SRR6684444
SRR6684445
SRR6684446
SRR6684447
SRR6684448
SRR6684449
SRR6684450
SRR6684451
SRR6684452
SRR6684453
SRR6684454
SRR6684455
SRR6684456
SRR671946
SRR671947
SRR671948
SRR671949
SRR671950
SRR671951
SRR671952
SRR671953
SRR6726398
SRR6726399
SRR6726400
SRR6726401
SRR6726402
SRR6726403
SRR6726404
SRR6726405
SRR6726406
SRR6726407
SRR6726408
SRR6726409
SRR6726410
SRR6726411
SRR6726412
SRR6726413
SRR6726414
SRR6726415
SRR6726416
SRR6726417
SRR6726418
SRR6726419
SRR6726420
SRR6726421
SRR6726422
SRR6726423
SRR6726424
SRR6726425
SRR6726426
SRR6726427
SRR6726428
SRR6726429
SRR6726430
SRR6726431
SRR6726432
SRR6726433
SRR6726434
SRR6726435
SRR6726436
SRR6726437
SRR6726438
SRR6726439
SRR6726440
SRR6726441
SRR6726442
SRR6726443
SRR6726444
SRR6726445
SRR6726446
SRR6726447
SRR6726448
SRR6726449
SRR6726450
SRR6726451
SRR6726452
SRR6726453
SRR6726454
SRR6726455
SRR6726456
SRR6726457
SRR6726458
SRR6726459
SRR6726460
SRR6726461
SRR6726462
SRR6726463
SRR6726464
SRR6726465
SRR6726466
SRR6726467
SRR6726468
SRR6726469
SRR6726470
SRR6726471
SRR6726472
SRR6726473
SRR6726474
SRR6726475
SRR6726476
SRR6726477
SRR6726478
SRR6726479
SRR6726480
SRR6726481
SRR6726482
SRR6726483
SRR6726484
SRR6726485
SRR6726486
SRR6726487
SRR6726488
SRR6726489
SRR6726490
SRR6726491
SRR6726492
SRR6726493
SRR6739807
SRR6739808
SRR6739809
SRR6739810
SRR6739811
SRR6739812
SRR6739813
SRR6739814
SRR6739815
SRR6739816
SRR6739817
SRR6739818
SRR6739819
SRR6739820
SRR6739821
SRR6739822
SRR6739823
SRR6746620
SRR6746621
SRR6746622
SRR6746623
SRR6746624
SRR6746625
SRR6746626
SRR6746627
SRR6757368
SRR6757369
SRR6757370
SRR6761592
SRR6761593
SRR6761594
SRR6761595
SRR6761596
SRR6761597
SRR6761598
SRR6761599
SRR6761600
SRR6761601
SRR6761602
SRR6761603
SRR6761604
SRR6761605
SRR6761606
SRR6761607
SRR6761608
SRR6761609
SRR6761610
SRR6761611
SRR6761612
SRR6761613
SRR6761614
SRR6761615
SRR6761616
SRR6761617
SRR6761618
SRR6761619
SRR6761620
SRR6761621
SRR6761622
SRR6761623
SRR6761624
SRR6761625
SRR6761626
SRR6761627
SRR6761628
SRR6761629
SRR6761630
SRR6761631
SRR6761632
SRR6761633
SRR6761634
SRR6761635
SRR6761636
SRR6761637
SRR6761638
SRR6761639
SRR6761640
SRR6761641
SRR6761642
SRR6761643
SRR6761644
SRR6781801
SRR6781804
SRR6782849
SRR6782850
SRR6782851
SRR6782852
SRR6784793
SRR6784794
SRR6784795
SRR6784796
SRR6784797
SRR6784798
SRR6784799
SRR6784800
SRR6784801
SRR6784802
SRR6784803
SRR6784804
SRR6801065
SRR6801066
SRR6801067
SRR6801068
SRR6801069
SRR6801070
SRR6801071
SRR6801072
SRR6801073
SRR6801074
SRR6801075
SRR6801076
SRR6803402
SRR6803403
SRR6803404
SRR6803405
SRR6803406
SRR6803407
SRR6803408
SRR6803409
SRR6803410
SRR6803411
SRR6803412
SRR6803413
SRR6814469
SRR6814473
SRR6814474
SRR6814475
SRR6814476
SRR6814477
SRR6814478
SRR6814479
SRR6814480
SRR6814483
SRR6814501
SRR6814502
SRR6814503
SRR6814504
SRR6814505
SRR6814506
SRR6814507
SRR6814508
SRR6814509
SRR6816700
SRR6816701
SRR6816702
SRR6833085
SRR6833086
SRR6833087
SRR6833088
SRR6833089
SRR6833090
SRR6833091
SRR6833092
SRR6833093
SRR6833094
SRR6833095
SRR6833096
SRR6833097
SRR6833098
SRR6833099
SRR6833100
SRR6833101
SRR6833102
SRR6833103
SRR6833104
SRR6833105
SRR6833106
SRR6833107
SRR6833108
SRR6852085
SRR6852086
SRR6852089
SRR6852090
SRR6902927
SRR6902928
SRR6902929
SRR6902930
SRR6902931
SRR6902932
SRR6902933
SRR6902934
SRR6902935
SRR6902936
SRR6902937
SRR6902939
SRR6902941
SRR6902942
SRR6902943
SRR6902944
SRR6902945
SRR6902946
SRR6902947
SRR6902948
SRR6902949
SRR6902950
SRR6902951
SRR6902952
SRR6902953
SRR6902954
SRR6902955
SRR6902956
SRR6902957
SRR6902958
SRR6902959
SRR6902960
SRR6902961
SRR6902962
SRR6902963
SRR6902964
SRR6914594
SRR6914595
SRR6914596
SRR6914597
SRR6914598
SRR6914599
SRR6914600
SRR6914601
SRR6914602
SRR6927975
SRR6927976
SRR6927977
SRR6927978
SRR6927979
SRR6927980
SRR6927981
SRR6927982
SRR6927983
SRR7013733
SRR7013734
SRR7013735
SRR7013736
SRR7013737
SRR7013738
SRR7013739
SRR7013740
SRR7013741
SRR7028507
SRR7028508
SRR7028509
SRR7028510
SRR7028511
SRR7028512
SRR7028513
SRR7028514
SRR7032227
SRR7032228
SRR7032229
SRR7032230
SRR7032231
SRR7032232
SRR7032233
SRR7032234
SRR7032235
SRR7064028
SRR7064029
SRR7064030
SRR707462
SRR707463
SRR707464
SRR707465
SRR7075152
SRR7075153
SRR7081632
SRR7081633
SRR7081634
SRR7081635
SRR7081636
SRR7081637
SRR7081638
SRR7081639
SRR7087357
SRR7087358
SRR7087359
SRR7087360
SRR7087361
SRR7087362
SRR7087363
SRR7087364
SRR7087365
SRR7087366
SRR7087367
SRR7087368
SRR7087369
SRR7087370
SRR7087371
SRR7139977
SRR7139978
SRR7139979
SRR7139980
SRR7139981
SRR7139982
SRR7139983
SRR7139984
SRR7160659
SRR7160660
SRR7160661
SRR7160662
SRR7160663
SRR7160664
SRR7160665
SRR7160666
SRR7160667
SRR7160668
SRR7160669
SRR7160670
SRR7160671
SRR7160672
SRR7160673
SRR7160674
SRR7160675
SRR7160676
SRR7160677
SRR7160678
SRR7160679
SRR7160916
SRR7160917
SRR7160918
SRR7160919
SRR7160920
SRR7160923
SRR7160925
SRR7160926
SRR7160927
SRR7160928
SRR7160929
SRR7160930
SRR7160931
SRR7160932
SRR7160933
SRR7175460
SRR7175461
SRR7175462
SRR7175463
SRR7175464
SRR7175465
SRR7175466
SRR7175467
SRR7175468
SRR7193606
SRR7193607
SRR7204048
SRR7204049
SRR7204050
SRR7204051
SRR7204052
SRR7204053
SRR7204054
SRR7204055
SRR7204056
SRR7204057
SRR7204058
SRR7204059
SRR7204060
SRR7204061
SRR7204062
SRR7204063
SRR7204064
SRR7204065
SRR7204066
SRR7204067
SRR7204068
SRR7204069
SRR7204070
SRR7204071
SRR7204072
SRR7204073
SRR7204074
SRR7204075
SRR7204076
SRR7204077
SRR7204078
SRR7204079
SRR7204080
SRR7213035
SRR7213036
SRR7213037
SRR7213780
SRR7213781
SRR7213782
SRR7213783
SRR7213791
SRR7213792
SRR7213793
SRR7213794
SRR7217328
SRR7217329
SRR7217330
SRR7217331
SRR7217332
SRR7217333
SRR7217334
SRR7217335
SRR7217336
SRR7217337
SRR7217338
SRR7217339
SRR7217340
SRR7217341
SRR7217342
SRR7217343
SRR7217344
SRR7217345
SRR7217346
SRR7217347
SRR7217348
SRR7217349
SRR7217350
SRR7217351
SRR7217352
SRR7217353
SRR7217354
SRR7217355
SRR7217356
SRR7217357
SRR7217358
SRR7217359
SRR7217360
SRR7217361
SRR7217362
SRR7217363
SRR7217364
SRR7217365
SRR7217366
SRR7217367
SRR7217368
SRR7217369
SRR7217370
SRR7217371
SRR7217372
SRR7217373
SRR7217374
SRR7217375
SRR7221691
SRR7232991
SRR7232992
SRR7252671
SRR7252672
SRR7252673
SRR7252674
SRR7252675
SRR7252676
SRR7252677
SRR7252678
SRR7252679
SRR7252680
SRR7252681
SRR7252682
SRR7252683
SRR7252684
SRR7252685
SRR7252686
SRR7252687
SRR7252688
SRR7252689
SRR7252690
SRR7265980
SRR7265981
SRR7265982
SRR7265983
SRR7265984
SRR7265985
SRR7265986
SRR7265987
SRR7265988
SRR7265989
SRR7265990
SRR7265991
SRR7265992
SRR7265993
SRR7265994
SRR7265995
SRR7265996
SRR7265997
SRR7265998
SRR7265999
SRR7266000
SRR7266001
SRR7266002
SRR7266003
SRR7266004
SRR7266005
SRR7266006
SRR7266007
SRR7266008
SRR7266009
SRR7266010
SRR7266011
SRR7266012
SRR7266013
SRR7266014
SRR7266015
SRR7266016
SRR7266017
SRR7266018
SRR7266019
SRR7266020
SRR7266021
SRR7266022
SRR7266023
SRR7266024
SRR7266025
SRR7266026
SRR7266027
SRR7266028
SRR7266029
SRR7266030
SRR7266031
SRR7266032
SRR7266033
SRR7266034
SRR7266035
SRR7266036
SRR7266037
SRR7266038
SRR7266039
SRR7266040
SRR7266041
SRR7266042
SRR7266043
SRR7266044
SRR7266045
SRR7266046
SRR7266047
SRR7266048
SRR7266049
SRR7266050
SRR7266051
SRR7266052
SRR7266053
SRR7266054
SRR7266055
SRR7266056
SRR7266057
SRR7266058
SRR7266059
SRR7266060
SRR7266061
SRR7266062
SRR7266063
SRR7266064
SRR7266065
SRR7266066
SRR7266067
SRR7266068
SRR7266069
SRR7266070
SRR7266071
SRR7266072
SRR7266073
SRR7266074
SRR7266075
SRR7266076
SRR7266077
SRR7266078
SRR7266079
SRR7266080
SRR7266081
SRR7266082
SRR7266083
SRR7266084
SRR7266085
SRR7266086
SRR7266087
SRR7266088
SRR7266089
SRR7266090
SRR7266091
SRR7266092
SRR7266093
SRR7266094
SRR7266095
SRR7266096
SRR7266097
SRR7266098
SRR7266099
SRR7266100
SRR7266101
SRR7266102
SRR7266103
SRR7266104
SRR7266105
SRR7266106
SRR7266107
SRR7266108
SRR7266109
SRR7266110
SRR7266111
SRR7266112
SRR7266113
SRR7266114
SRR7266115
SRR7266116
SRR7266117
SRR7266118
SRR7266119
SRR7266120
SRR7266121
SRR7266122
SRR7266123
SRR7266124
SRR7266125
SRR7266126
SRR7266127
SRR7266128
SRR7266129
SRR7266130
SRR7266131
SRR7266132
SRR7266133
SRR7266134
SRR7266135
SRR7266136
SRR7266137
SRR7266138
SRR7266139
SRR7266140
SRR7266141
SRR7266142
SRR7266143
SRR7266144
SRR7266145
SRR7266146
SRR7266147
SRR7266148
SRR7266149
SRR7266150
SRR7266151
SRR7266152
SRR7266153
SRR7266154
SRR7266155
SRR7266156
SRR7266157
SRR7266158
SRR7266159
SRR7266160
SRR7266161
SRR7266162
SRR7266163
SRR7266164
SRR7266165
SRR7266166
SRR7266167
SRR7266168
SRR7266169
SRR7266170
SRR7266171
SRR7266172
SRR7266173
SRR7266174
SRR7266175
SRR7266176
SRR7266177
SRR7266178
SRR7266179
SRR7266180
SRR7266181
SRR7266182
SRR7266183
SRR7266184
SRR7266185
SRR7266186
SRR7266187
SRR7266188
SRR7266189
SRR7266190
SRR7266191
SRR7266192
SRR7266193
SRR7266194
SRR7266195
SRR7266196
SRR7266197
SRR7266198
SRR7266199
SRR7266200
SRR7266201
SRR7266202
SRR7266203
SRR7266204
SRR7266205
SRR7266206
SRR7266207
SRR7266208
SRR7266209
SRR7266210
SRR7266211
SRR7266212
SRR7266213
SRR7266214
SRR7266215
SRR7266216
SRR7266217
SRR7266218
SRR7266219
SRR7266220
SRR7266221
SRR7266222
SRR7266223
SRR7266224
SRR7266225
SRR7266226
SRR7266227
SRR7266228
SRR7266229
SRR7266230
SRR7266231
SRR7266232
SRR7266233
SRR7266234
SRR7266235
SRR7266236
SRR7266237
SRR7266238
SRR7266239
SRR7266240
SRR7266241
SRR7266242
SRR7266243
SRR7266244
SRR7266245
SRR7266246
SRR7266247
SRR7266248
SRR7266249
SRR7266250
SRR7266251
SRR7266252
SRR7266253
SRR7266254
SRR7266255
SRR7266256
SRR7266257
SRR7266258
SRR7266259
SRR7266260
SRR7266261
SRR7266262
SRR7266263
SRR7266264
SRR7266265
SRR7266266
SRR7266267
SRR7266268
SRR7266269
SRR7266270
SRR7266271
SRR7266272
SRR7266273
SRR7266274
SRR7266275
SRR7266276
SRR7266277
SRR7266278
SRR7266279
SRR7266280
SRR7266281
SRR7266282
SRR7266283
SRR7266284
SRR7266285
SRR7266286
SRR7266287
SRR7266288
SRR7266289
SRR7266290
SRR7266291
SRR7266292
SRR7266293
SRR7266294
SRR7266295
SRR7266296
SRR7266297
SRR7266298
SRR7266299
SRR7266300
SRR7266301
SRR7266302
SRR7266303
SRR7266304
SRR7266305
SRR7266306
SRR7266307
SRR7266308
SRR7266309
SRR7266310
SRR7266311
SRR7266312
SRR7266313
SRR7266314
SRR7266315
SRR7266316
SRR7266317
SRR7266318
SRR7266319
SRR7266320
SRR7266321
SRR7266322
SRR7266323
SRR7266324
SRR7266325
SRR7266326
SRR7266327
SRR7266328
SRR7266329
SRR7266330
SRR7266331
SRR7266332
SRR7266333
SRR7266334
SRR7266335
SRR7266336
SRR7266337
SRR7266338
SRR7266339
SRR7266340
SRR7266341
SRR7266342
SRR7266343
SRR7266344
SRR7266345
SRR7266346
SRR7266347
SRR7266348
SRR7266349
SRR7266350
SRR7266351
SRR7266352
SRR7266353
SRR7266354
SRR7266355
SRR7266356
SRR7266357
SRR7266358
SRR7266359
SRR7266360
SRR7266361
SRR7266362
SRR7266363
SRR7266364
SRR7266365
SRR7266366
SRR7266367
SRR7266368
SRR7266369
SRR7266370
SRR7266371
SRR7266372
SRR7266373
SRR7266374
SRR7266375
SRR7266376
SRR7266377
SRR7266378
SRR7266379
SRR7266963
SRR7266964
SRR7266965
SRR7266966
SRR7266967
SRR7266968
SRR7266969
SRR7266970
SRR7266971
SRR7266972
SRR7266973
SRR7266974
SRR7266975
SRR7266976
SRR7266977
SRR7266978
SRR7266979
SRR7266980
SRR7266981
SRR7266982
SRR7266983
SRR7266984
SRR7266985
SRR7266986
SRR7266987
SRR7266988
SRR7266989
SRR7266990
SRR7266991
SRR7266992
SRR7266993
SRR7266994
SRR7266995
SRR7266996
SRR7266997
SRR7266998
SRR7266999
SRR7267000
SRR7267001
SRR7267002
SRR7267003
SRR7267004
SRR7267005
SRR7267006
SRR7267007
SRR7267008
SRR7267009
SRR7267010
SRR7267011
SRR7267012
SRR7267013
SRR7267014
SRR7267015
SRR7267016
SRR7267017
SRR7267018
SRR7267019
SRR7267020
SRR7267021
SRR7267022
SRR7267023
SRR7267024
SRR7267025
SRR7267026
SRR7267027
SRR7267028
SRR7267029
SRR7267030
SRR7267031
SRR7267032
SRR7267033
SRR7267034
SRR7267035
SRR7267036
SRR7267037
SRR7267038
SRR7267039
SRR7267040
SRR7267041
SRR7267042
SRR7267043
SRR7267044
SRR7267045
SRR7267046
SRR7267047
SRR7267048
SRR7267049
SRR7267050
SRR7267051
SRR7267052
SRR7267053
SRR7267054
SRR7267055
SRR7267056
SRR7267057
SRR7267058
SRR7267059
SRR7267060
SRR7267061
SRR7267062
SRR7267063
SRR7267064
SRR7267065
SRR7267066
SRR7267067
SRR7267068
SRR7267069
SRR7267070
SRR7267071
SRR7267072
SRR7267073
SRR7267074
SRR7267075
SRR7267076
SRR7267077
SRR7267078
SRR7267079
SRR7267080
SRR7267081
SRR7267082
SRR7267083
SRR7267084
SRR7267085
SRR7267086
SRR7267087
SRR7267088
SRR7267089
SRR7267090
SRR7267091
SRR7267092
SRR7267093
SRR7267094
SRR7267095
SRR7267096
SRR7267097
SRR7267098
SRR7267099
SRR7267100
SRR7267101
SRR7267102
SRR7267103
SRR7267104
SRR7267105
SRR7267106
SRR7267107
SRR7267108
SRR7267109
SRR7267110
SRR7267111
SRR7267112
SRR7267113
SRR7267114
SRR7267115
SRR7267116
SRR7267117
SRR7267118
SRR7267119
SRR7267120
SRR7267121
SRR7267122
SRR7267123
SRR7267124
SRR7267125
SRR7267126
SRR7267127
SRR7267128
SRR7267129
SRR7267130
SRR7267131
SRR7267132
SRR7267133
SRR7267134
SRR7267135
SRR7267136
SRR7267137
SRR7267138
SRR7267139
SRR7267140
SRR7267141
SRR7267142
SRR7267143
SRR7267144
SRR7267145
SRR7267146
SRR7267147
SRR7267148
SRR7267149
SRR7267150
SRR7267151
SRR7267152
SRR7267153
SRR7267154
SRR7267155
SRR7267156
SRR7267157
SRR7267158
SRR7267159
SRR7267160
SRR7267161
SRR7267162
SRR7267163
SRR7267164
SRR7267165
SRR7267166
SRR7267167
SRR7267168
SRR7267169
SRR7267170
SRR7267171
SRR7267172
SRR7267173
SRR7267174
SRR7267175
SRR7267176
SRR7267177
SRR7267178
SRR7267179
SRR7267180
SRR7267181
SRR7267182
SRR7267183
SRR7267184
SRR7267185
SRR7267186
SRR7267187
SRR7267188
SRR7267189
SRR7267190
SRR7267191
SRR7267192
SRR7267193
SRR7267194
SRR7267195
SRR7267196
SRR7267197
SRR7267198
SRR7267199
SRR7267200
SRR7267201
SRR7267202
SRR7267203
SRR7267204
SRR7267205
SRR7267206
SRR7267207
SRR7267208
SRR7267209
SRR7267210
SRR7267211
SRR7267212
SRR7267213
SRR7267214
SRR7267215
SRR7267216
SRR7267217
SRR7267218
SRR7267219
SRR7267220
SRR7267221
SRR7267222
SRR7267223
SRR7267224
SRR7267225
SRR7267226
SRR7267227
SRR7267228
SRR7267229
SRR7267230
SRR7267231
SRR7267232
SRR7267233
SRR7267234
SRR7267235
SRR7267236
SRR7267237
SRR7267238
SRR7267239
SRR7267240
SRR7267241
SRR7267242
SRR7267243
SRR7267244
SRR7267245
SRR7267246
SRR7267247
SRR7267248
SRR7267249
SRR7267250
SRR7267251
SRR7267252
SRR7267253
SRR7267254
SRR7267255
SRR7267256
SRR7267257
SRR7267258
SRR7267259
SRR7267260
SRR7267261
SRR7267262
SRR7267263
SRR7267264
SRR7267265
SRR7267266
SRR7267267
SRR7267268
SRR7267269
SRR7267270
SRR7267271
SRR7267272
SRR7267273
SRR7267274
SRR7267275
SRR7267276
SRR7267277
SRR7267278
SRR7267279
SRR7267280
SRR7267281
SRR7267282
SRR7267283
SRR7267284
SRR7267285
SRR7267286
SRR7267287
SRR7267288
SRR7267289
SRR7267290
SRR7267291
SRR7267292
SRR7267293
SRR7267294
SRR7267295
SRR7267296
SRR7267297
SRR7267298
SRR7267299
SRR7267300
SRR7267301
SRR7267302
SRR7267303
SRR7267304
SRR7267305
SRR7267306
SRR7267307
SRR7267308
SRR7267309
SRR7267310
SRR7267311
SRR7267312
SRR7267313
SRR7267314
SRR7267315
SRR7267316
SRR7267317
SRR7267318
SRR7267319
SRR7267320
SRR7267321
SRR7267322
SRR7267323
SRR7267324
SRR7267325
SRR7267326
SRR7267327
SRR7267328
SRR7267329
SRR7267330
SRR7267331
SRR7267332
SRR7267333
SRR7267334
SRR7267335
SRR7267336
SRR7267337
SRR7267338
SRR7267339
SRR7267340
SRR7267341
SRR7267342
SRR7267343
SRR7267344
SRR7267345
SRR7267346
SRR7267347
SRR7267348
SRR7267349
SRR7267350
SRR7267351
SRR7267352
SRR7267353
SRR7267354
SRR7267355
SRR7267356
SRR7267357
SRR7267358
SRR7267359
SRR7267360
SRR7267361
SRR7267362
SRR7288011
SRR7288012
SRR7288013
SRR7288014
SRR7288015
SRR7288016
SRR7293216
SRR7293217
SRR7293218
SRR7293219
SRR7293220
SRR7293221
SRR7405039
SRR7405040
SRR7405041
SRR7405042
SRR7405043
SRR7405044
SRR7405045
SRR7405046
SRR7405047
SRR7447241
SRR7447242
SRR7447243
SRR7447244
SRR7447245
SRR7447246
SRR7447247
SRR7447248
SRR7447249
SRR7447250
SRR7447251
SRR7447252
SRR7447253
SRR7459240
SRR7459241
SRR7459242
SRR7459243
SRR7463929
SRR7463930
SRR7463931
SRR7463932
SRR7463933
SRR7463934
SRR7467432
SRR7467433
SRR7467434
SRR7467435
SRR7467436
SRR7467437
SRR7467438
SRR7467439
SRR7467440
SRR7508939
SRR7508940
SRR7508941
SRR7508942
SRR7508943
SRR7508944
SRR7521802
SRR7521803
SRR7521804
SRR7521805
SRR7521806
SRR7521807
SRR7521808
SRR7521809
SRR7521810
SRR7521811
SRR7521812
SRR7521813
SRR7521814
SRR7521815
SRR7521816
SRR7521817
SRR7521818
SRR7521819
SRR7521820
SRR7521821
SRR7521822
SRR7594346
SRR7594347
SRR7594348
SRR7594349
SRR7594350
SRR7594351
SRR7594352
SRR7594353
SRR7594354
SRR7594355
SRR7594356
SRR7594357
SRR7594358
SRR7594359
SRR7594360
SRR7594361
SRR7594362
SRR7594363
SRR7646975
SRR7646976
SRR7646977
SRR7646978
SRR7646979
SRR7646980
SRR7646981
SRR7646982
SRR7646983
SRR7646984
SRR7646985
SRR7646986
SRR7646987
SRR7646988
SRR7646989
SRR7646990
SRR7646991
SRR7646992
SRR7646993
SRR7646994
SRR7646995
SRR7646996
SRR7646997
SRR7646998
SRR764857
SRR764858
SRR764859
SRR764860
SRR764861
SRR764862
SRR764863
SRR764864
SRR764865
SRR764866
SRR764867
SRR764868
SRR764869
SRR764870
SRR764871
SRR764872
SRR764873
SRR764874
SRR764875
SRR764885
SRR764886
SRR764887
SRR776583
SRR776584
SRR776585
SRR776586
SRR786985
SRR786986
SRR786987
SRR786988
SRR788205
SRR788206
SRR788207
SRR788208
SRR788209
SRR788210
SRR788211
SRR788212
SRR788213
SRR788214
SRR788215
SRR788216
SRR788217
SRR797194
SRR797230
SRR797231
SRR797240
SRR797241
SRR800753
SRR800754
SRR825579
SRR825580
SRR825581
SRR825582
SRR825583
SRR825584
SRR825585
SRR825586
SRR825587
SRR825588
SRR825589
SRR825590
SRR825591
SRR825592
SRR825593
SRR825594
SRR825595
SRR825596
SRR825597
SRR825598
SRR825599
SRR825600
SRR825601
SRR825602
SRR825603
SRR825604
SRR825605
SRR825606
SRR825607
SRR825608
SRR825609
SRR825610
SRR825611
SRR825612
SRR826283
SRR826412
SRR833246
SRR835482
SRR835483
SRR837534
SRR837535
SRR837536
SRR847501
SRR847502
SRR847503
SRR847504
SRR847505
SRR847506
SRR863540
SRR863541
SRR863548
SRR863549
SRR896250
SRR896251
SRR896252
SRR896253
SRR896254
SRR896255
SRR902025
SRR902026
SRR907283
SRR907284
SRR907286
SRR907287
SRR907307
SRR907308
SRR921311
SRR921312
SRR921313
SRR921314
SRR921315
SRR921316
SRR921386
SRR921387
SRR921388
SRR921389
SRR921390
SRR921391
SRR921392
SRR921393
SRR921394
SRR921395
SRR921396
SRR921397
SRR921398
SRR921399
SRR921400
SRR921401
SRR921402
SRR921403
SRR921404
SRR921405
SRR921406
SRR921407
SRR921408
SRR921409
SRR921410
SRR921411
SRR921412
SRR921413
SRR921414
SRR921415
SRR921416
SRR921417
SRR921418
SRR921419
SRR921420
SRR921421
SRR921422
SRR921423
SRR921424
SRR921425
SRR921426
SRR921427
SRR921428
SRR921429
SRR922224
SRR922225
SRR922226
SRR922227
SRR922228
SRR922229
SRR922230
SRR922231
SRR924263
SRR924264
SRR924265
SRR924266
SRR924267
SRR924268
SRR924269
SRR924270
SRR924271
SRR924272
SRR924273
SRR924274
SRR924275
SRR924276
SRR924277
SRR924278
SRR924279
SRR924280
SRR924281
SRR924282
SRR924656
SRR924658
SRR924659
SRR924660
SRR924661
SRR925686
SRR925853
SRR925854
SRR925855
SRR925856
SRR925858
SRR925859
SRR925860
SRR925862
SRR925863
SRR925864
SRR925865
SRR925866
SRR925867
SRR925868
SRR925869
SRR925870
SRR925871
SRR925872
SRR925873
SRR926000
SRR926001
SRR926002
SRR926187
SRR926188
SRR926189
SRR926190
SRR926191
SRR926195
SRR926197
SRR926200
SRR926201
SRR926202
SRR926204
SRR926205
SRR926206
SRR926208
SRR926209
SRR926211
SRR926212
SRR926213
SRR926214
SRR926215
SRR926216
SRR926217
SRR926218
SRR927417
SRR927418
SRR927419
SRR932111
SRR932112
SRR932113
SRR932114
SRR933551
SRR933552
SRR933556
SRR933557
SRR934391
SRR934392
SRR942022
SRR942023
SRR942024
SRR942025
SRR942026
SRR942027
SRR942028
SRR942029
SRR942030
SRR942031
SRR942032
SRR942033
SRR944362
SRR944363
SRR944364
SRR944365
SRR944366
SRR944367
SRR944368
SRR944369
SRR944370
SRR944371
SRR946016
SRR946017
SRR946018
SRR946019
SRR946020
SRR946021
SRR949956
SRR949965
SRR949988
SRR949989
SRR949990
SRR949991
SRR949992
SRR949993
SRR950397
SRR950398
SRR950399
SRR950400
SRR952321
SRR952327
SRR952328
SRR953027
SRR953028
SRR953029
SRR953030
SRR953031
SRR953032
SRR953033
SRR953034
SRR953369
SRR953370
SRR953371
SRR953372
SRR953373
SRR953374
SRR953375
SRR953376
SRR953399
SRR953400
SRR953401
SRR960214
SRR960215
SRR960216
SRR960217
SRR960218
SRR960219
SRR960220
SRR960221
SRR960222
SRR960223
SRR960224
SRR960225
SRR960226
SRR960227
SRR960228
SRR960229
SRR960230
SRR960231
SRR960232
SRR960233
SRR960234
SRR960235
SRR960236
SRR960237
SRR960238
SRR960239
SRR960240
SRR960241
SRR960242
SRR960243
SRR960244
SRR960245
SRR966478
SRR966479
SRR966480
SRR966481
SRR966482
SRR966483
SRR966484
SRR966485
SRR969418
SRR969471
SRR970149
SRR971148
SRR971502
SRR971578
SRR971581
SRR971646
SRR971778
SRR974750
SRR974751
SRR974752
SRR974753
SRR974963
SRR974964
SRR974965
SRR974966
SRR974967
SRR975486
SRR975487
SRR975488
SRR975489
SRR975543
SRR975544
SRR975545
SRR975546
SRR976158
SRR976159
SRR976160
SRR976161
SRR976162
SRR976163
SRR976164
SRR976165
SRR976391
SRR976394
SRR976397
SRR976398
SRR978408
SRR978409
SRR978410
SRR978411
SRR978413
SRR978414
SRR978415
SRR978416
SRR988010
SRR988011
SRR988012
SRR988013
SRR988015
SRR988016
SRR988017
SRR988018
SRR988019
SRR988020
SRR988021
SRR988022
SRR988456
SRR988457
SRR988458
SRR988459
SRR988460
SRR988461
SRR988549
SRR988550
